# Supplementary material for: Personality, abnormal behaviour, and health: An evaluation of the welfare of police horses
Source: PLoS One. 2018 Sep 5;13(9):e0202750. doi: 10.1371/journal.pone.0202750 (PMC6124763; doi:10.1371/journal.pone.0202750)
Supplement: S1 Table — (XLSX) [file pone.0202750.s002.xlsx]

## Sheet: Sham feed
Teste	SEMOVENTE	BAIA	DUPLA	DATA	HORA	Sigla	Comportamento	Início	Fim	Duração	Ajuste	Duração final	Duração final x 100
T1	80	1	227	2011-10-04	14:21:38	AA	Alerta (ativo)	14:21:38	14:21:41	00:00:03	00:00:01	00:00:04	00:06:40
T1	80	1	227	2011-10-04	14:21:38	AC	Aceno cabeça	14:21:42	14:21:43	00:00:01	00:00:01	00:00:02	00:03:20
T1	80	1	227	2011-10-04	14:21:38	AA	Alerta (ativo)	14:21:44	14:21:50	00:00:06	00:00:01	00:00:07	00:11:40
T1	80	1	227	2011-10-04	14:21:38	ST	Stomp	14:21:51	14:21:52	00:00:01	00:00:01	00:00:02	00:03:20
T1	80	1	227	2011-10-04	14:21:38	AA	Alerta (ativo)	14:21:53	14:21:54	00:00:01	00:00:01	00:00:02	00:03:20
T1	80	1	227	2011-10-04	14:21:38	TES	Recompensa	14:21:55	14:21:56	00:00:01	00:00:01	00:00:02	00:03:20
T1	80	1	227	2011-10-04	14:21:38	C	Comendo	14:21:57	14:22:04	00:00:07	00:00:01	00:00:08	00:13:20
T1	80	1	227	2011-10-04	14:21:38	AC	Aceno cabeça	14:22:05	14:22:07	00:00:02	00:00:01	00:00:03	00:05:00
T1	80	1	227	2011-10-04	14:21:38	AA	Alerta (ativo)	14:22:08	14:22:11	00:00:03	00:00:01	00:00:04	00:06:40
T1	80	1	227	2011-10-04	14:21:38	TES	Recompensa	14:22:12	14:22:13	00:00:01	00:00:01	00:00:02	00:03:20
T1	80	1	227	2011-10-04	14:21:38	C	Comendo	14:22:14	14:22:25	00:00:11	00:00:01	00:00:12	00:20:00
T1	80	1	227	2011-10-04	14:21:38	AA	Alerta (ativo)	14:22:26	14:22:27	00:00:01	00:00:01	00:00:02	00:03:20
T1	80	1	227	2011-10-04	14:21:38	TES	Recompensa	14:22:28	14:22:29	00:00:01	00:00:01	00:00:02	00:03:20
T1	80	1	227	2011-10-04	14:21:38	C	Comendo	14:22:30	14:22:38	00:00:08	00:00:01	00:00:09	00:15:00
T1	80	1	227	2011-10-04	14:21:38	AA	Alerta (ativo)	14:22:39	14:22:40	00:00:01	00:00:01	00:00:02	00:03:20
T1	80	1	227	2011-10-04	14:21:38	TES	Recompensa	14:22:41	14:22:42	00:00:01	00:00:01	00:00:02	00:03:20
T1	80	1	227	2011-10-04	14:21:38	C	Comendo	14:22:43	14:22:55	00:00:12	00:00:01	00:00:13	00:21:40
T1	80	1	227	2011-10-04	14:21:38	TES	Teste falso	14:23:56	14:23:57	00:00:01	00:00:01	00:00:02	00:03:20
T1	80	1	227	2011-10-04	14:21:38	ST	Stomp	14:23:58	14:24:10	00:00:12	00:00:01	00:00:13	00:21:40
T1	80	1	227	2011-10-04	14:21:38	TES	Teste falso	14:23:11	14:23:12	00:00:01	00:00:01	00:00:02	00:03:20
T1	80	1	227	2011-10-04	14:21:38	SH	Sham	14:23:13	14:23:17	00:00:04	00:00:01	00:00:05	00:08:20
T1	80	1	227	2011-10-04	14:21:38	LAM	Lambendo alça (E)	14:23:18	14:23:19	00:00:01	00:00:01	00:00:02	00:03:20
T1	80	1	227	2011-10-04	14:21:38	SH	Sham	14:23:20	14:23:21	00:00:01	00:00:01	00:00:02	00:03:20
T1	80	1	227	2011-10-04	14:21:38	IS	Farejando vizinho	14:23:22	14:23:23	00:00:01	00:00:01	00:00:02	00:03:20
T1	80	1	227	2011-10-04	14:21:38	TES	Teste falso	14:23:24	14:23:25	00:00:01	00:00:01	00:00:02	00:03:20
T1	80	1	227	2011-10-04	14:21:38	SH	Sham	14:23:26	14:23:37	00:00:11	00:00:01	00:00:12	00:20:00
T1	80	1	227	2011-10-04	14:21:38	TES	Teste falso	14:23:38	14:23:39	00:00:01	00:00:01	00:00:02	00:03:20
T1	80	1	227	2011-10-04	14:21:38	SH	Sham	14:23:40	14:23:56	00:00:16	00:00:01	00:00:17	00:28:20
T1	80	1	227	2011-10-04	14:21:38	TES	Teste falso	14:23:57	14:23:58	00:00:01	00:00:01	00:00:02	00:03:20
T1	80	1	227	2011-10-04	14:21:38	SH	Sham	14:23:59	14:24:04	00:00:05	00:00:01	00:00:06	00:10:00
T1	80	1	227	2011-10-04	14:21:38	M	Manutenção	14:24:05	14:24:06	00:00:01	00:00:01	00:00:02	00:03:20
T1	80	1	227	2011-10-04	14:21:38	SH	Sham	14:24:07	14:24:10	00:00:03	00:00:01	00:00:04	00:06:40
T1	80	1	227	2011-10-04	14:21:38	TES	Teste falso	14:24:11	14:24:12	00:00:01	00:00:01	00:00:02	00:03:20
T1	80	1	227	2011-10-04	14:21:38	AA	Alerta (ativo)	14:24:13	14:24:14	00:00:01	00:00:01	00:00:02	00:03:20
T1	80	1	227	2011-10-04	14:21:38	AC	Aceno cabeça	14:24:15	14:24:16	00:00:01	00:00:01	00:00:02	00:03:20
T1	80	1	227	2011-10-04	14:21:38	SH	Sham	14:24:17	14:24:20	00:00:03	00:00:01	00:00:04	00:06:40
T1	80	1	227	2011-10-04	14:21:38	AA	Alerta (ativo)	14:24:21	14:24:26	00:00:05	00:00:01	00:00:06	00:10:00
T1	80	1	227	2011-10-04	14:21:38	TES	Teste falso	14:24:27	14:24:28	00:00:01	00:00:01	00:00:02	00:03:20
T1	80	1	227	2011-10-04	14:21:38	SH	Sham	14:24:29	14:24:29	00:00:00	00:00:01	00:00:01	00:01:40
T1	80	1	227	2011-10-04	14:21:38	M	Manutenção	14:24:30	14:24:30	00:00:00	00:00:01	00:00:01	00:01:40
T1	80	1	227	2011-10-04	14:21:38	AA	Alerta (ativo)	14:24:31	14:24:33	00:00:02	00:00:01	00:00:03	00:05:00
T1	80	1	227	2011-10-04	14:21:38	BE	Bebendo	14:24:34	14:24:43	00:00:09	00:00:01	00:00:10	00:16:40
T1	80	1	227	2011-10-04	14:21:38	TES	Teste falso	14:24:44	14:24:45	00:00:01	00:00:01	00:00:02	00:03:20
T1	80	1	227	2011-10-04	14:21:38	SH	Sham	14:24:46	14:24:51	00:00:05	00:00:01	00:00:06	00:10:00
T1	80	1	227	2011-10-04	14:21:38	EX	Farejando	14:24:52	14:24:53	00:00:01	00:00:01	00:00:02	00:03:20
T1	80	1	227	2011-10-04	14:21:38	AA	Alerta (ativo)	14:24:54	14:24:55	00:00:01	00:00:01	00:00:02	00:03:20
T1	80	1	227	2011-10-04	14:21:38	EX	Farejando	14:24:56	14:24:58	00:00:02	00:00:01	00:00:03	00:05:00
T1	80	1	227	2011-10-04	14:21:38	M	Manutenção	14:24:59	14:25:02	00:00:03	00:00:01	00:00:04	00:06:40
T1	80	1	227	2011-10-04	14:21:38	AA	Alerta (ativo)	14:25:03	14:25:11	00:00:08	00:00:01	00:00:09	00:15:00
T1	80	1	227	2011-10-04	14:21:38	SH	Sham	14:25:12	14:25:14	00:00:02	00:00:01	00:00:03	00:05:00
T1	80	1	227	2011-10-04	14:21:38	PAT	Pateando chão	14:25:15	14:25:19	00:00:04	00:00:01	00:00:05	00:08:20
T1	80	1	227	2011-10-04	14:21:38	AA	Alerta (ativo)	14:25:20	14:25:23	00:00:03	00:00:01	00:00:04	00:06:40
T1	80	1	227	2011-10-04	14:21:38	PAT	Pateando chão	14:25:24	14:25:26	00:00:02	00:00:01	00:00:03	00:05:00
T1	80	1	227	2011-10-04	14:21:38	SH	Sham	14:25:27	14:25:37	00:00:10	00:00:01	00:00:11	00:18:20
T1	80	1	227	2011-10-04	14:21:38	ST	Stomp	14:25:38	14:25:40	00:00:02	00:00:01	00:00:03	00:05:00
T1	80	1	227	2011-10-04	14:21:38	SH	Sham	14:25:41	14:25:48	00:00:07	00:00:01	00:00:08	00:13:20
T1	80	1	227	2011-10-04	14:21:38	ST	Stomp	14:25:49	14:25:52	00:00:03	00:00:01	00:00:04	00:06:40
T1	80	1	227	2011-10-04	14:21:38	IS	Farejando vizinho	14:25:53	14:25:59	00:00:06	00:00:01	00:00:07	00:11:40
T1	80	1	227	2011-10-04	14:21:38	SH	Sham	14:26:00	14:26:05	00:00:05	00:00:01	00:00:06	00:10:00
T1	80	1	227	2011-10-04	14:21:38	ST	Stomp	14:26:06	14:26:10	00:00:04	00:00:01	00:00:05	00:08:20
T1	80	1	227	2011-10-04	14:21:38	SH	Sham	14:26:11	14:26:14	00:00:03	00:00:01	00:00:04	00:06:40
T1	80	1	227	2011-10-04	14:21:38	AA	Alerta (ativo)	14:26:15	14:26:24	00:00:09	00:00:01	00:00:10	00:16:40
T1	80	1	227	2011-10-04	14:21:38	ST	Stomp	14:26:25	14:26:28	00:00:03	00:00:01	00:00:04	00:06:40
T1	80	1	227	2011-10-04	14:21:38	AP	Alerta (passivo)	14:26:29	14:26:41	00:00:12	00:00:01	00:00:13	00:21:40
T1	80	1	227	2011-10-04	14:21:38	SH	Sham	14:26:42	14:26:49	00:00:07	00:00:01	00:00:08	00:13:20
T1	80	1	227	2011-10-04	14:21:38	AP	Alerta (passivo)	14:26:50	14:27:00	00:00:10	00:00:01	00:00:11	00:18:20
T1	80	1	227	2011-10-04	14:21:38	ST	Stomp	14:27:01	14:27:02	00:00:01	00:00:01	00:00:02	00:03:20
T1	80	1	227	2011-10-04	14:21:38	SH	Sham	14:27:03	14:27:07	00:00:04	00:00:01	00:00:05	00:08:20
T1	80	1	227	2011-10-04	14:21:38	ST	Stomp	14:27:08	14:27:13	00:00:05	00:00:01	00:00:06	00:10:00
T1	80	1	227	2011-10-04	14:21:38	AA	Alerta (ativo)	14:27:14	14:27:38	00:00:24	00:00:00	00:00:24	00:40:00
T2	80	1	*	2011-09-12	11:02:34	AA	Alerta (ativo)	11:02:34	11:02:50	00:00:16	00:00:01	00:00:17	00:28:20
T2	80	1	*	2011-09-12	11:02:34	TES	Recompensa	11:02:51	11:02:52	00:00:01	00:00:01	00:00:02	00:03:20
T2	80	1	*	2011-09-12	11:02:34	C	Comendo	11:02:53	11:03:00	00:00:07	00:00:01	00:00:08	00:13:20
T2	80	1	*	2011-09-12	11:02:34	M	Manutenção	11:03:01	11:03:03	00:00:02	00:00:01	00:00:03	00:05:00
T2	80	1	*	2011-09-12	11:02:34	AA	Alerta (ativo)	11:03:04	11:03:06	00:00:02	00:00:01	00:00:03	00:05:00
T2	80	1	*	2011-09-12	11:02:34	TES	Recompensa	11:03:07	11:03:08	00:00:01	00:00:01	00:00:02	00:03:20
T2	80	1	*	2011-09-12	11:02:34	C	Comendo	11:03:09	11:03:23	00:00:14	00:00:01	00:00:15	00:25:00
T2	80	1	*	2011-09-12	11:02:34	TES	Recompensa	11:03:24	11:03:25	00:00:01	00:00:01	00:00:02	00:03:20
T2	80	1	*	2011-09-12	11:02:34	C	Comendo	11:03:26	11:03:36	00:00:10	00:00:01	00:00:11	00:18:20
T2	80	1	*	2011-09-12	11:02:34	TES	Recompensa	11:03:37	11:03:38	00:00:01	00:00:01	00:00:02	00:03:20
T2	80	1	*	2011-09-12	11:02:34	C	Comendo	11:03:39	11:03:49	00:00:10	00:00:01	00:00:11	00:18:20
T2	80	1	*	2011-09-12	11:02:34	AA	Alerta (ativo)	11:03:50	11:03:51	00:00:01	00:00:01	00:00:02	00:03:20
T2	80	1	*	2011-09-12	11:02:34	TES	Teste falso	11:03:52	11:03:53	00:00:01	00:00:01	00:00:02	00:03:20
T2	80	1	*	2011-09-12	11:02:34	SH	Sham	11:03:54	11:04:05	00:00:11	00:00:01	00:00:12	00:20:00
T2	80	1	*	2011-09-12	11:02:34	TES	Teste falso	11:04:06	11:04:07	00:00:01	00:00:01	00:00:02	00:03:20
T2	80	1	*	2011-09-12	11:02:34	SH	Sham	11:04:08	11:04:14	00:00:06	00:00:01	00:00:07	00:11:40
T2	80	1	*	2011-09-12	11:02:34	M	Manutenção	11:04:15	11:04:17	00:00:02	00:00:01	00:00:03	00:05:00
T2	80	1	*	2011-09-12	11:02:34	SH	Sham	11:04:18	11:04:19	00:00:01	00:00:01	00:00:02	00:03:20
T2	80	1	*	2011-09-12	11:02:34	AA	Alerta (ativo)	11:04:20	11:04:21	00:00:01	00:00:01	00:00:02	00:03:20
T2	80	1	*	2011-09-12	11:02:34	TES	Teste falso	11:04:22	11:04:23	00:00:01	00:00:01	00:00:02	00:03:20
T2	80	1	*	2011-09-12	11:02:34	SH	Sham	11:04:24	11:04:26	00:00:02	00:00:01	00:00:03	00:05:00
T2	80	1	*	2011-09-12	11:02:34	PAT	Pateando chão	11:04:27	11:04:28	00:00:01	00:00:01	00:00:02	00:03:20
T2	80	1	*	2011-09-12	11:02:34	SH	Sham	11:04:29	11:04:32	00:00:03	00:00:01	00:00:04	00:06:40
T2	80	1	*	2011-09-12	11:02:34	EX	Farejando	11:04:33	11:04:37	00:00:04	00:00:01	00:00:05	00:08:20
T2	80	1	*	2011-09-12	11:02:34	TES	Teste falso	11:04:38	11:04:39	00:00:01	00:00:01	00:00:02	00:03:20
T2	80	1	*	2011-09-12	11:02:34	SH	Sham	11:04:40	11:04:47	00:00:07	00:00:01	00:00:08	00:13:20
T2	80	1	*	2011-09-12	11:02:34	M	Manutenção	11:04:48	11:04:51	00:00:03	00:00:01	00:00:04	00:06:40
T2	80	1	*	2011-09-12	11:02:34	AA	Alerta (ativo)	11:04:52	11:04:53	00:00:01	00:00:01	00:00:02	00:03:20
T2	80	1	*	2011-09-12	11:02:34	TES	Teste falso	11:04:54	11:04:55	00:00:01	00:00:01	00:00:02	00:03:20
T2	80	1	*	2011-09-12	11:02:34	SH	Sham	11:04:56	11:05:06	00:00:10	00:00:01	00:00:11	00:18:20
T2	80	1	*	2011-09-12	11:02:34	TES	Teste falso	11:05:07	11:05:08	00:00:01	00:00:01	00:00:02	00:03:20
T2	80	1	*	2011-09-12	11:02:34	SH	Sham	11:05:09	11:05:13	00:00:04	00:00:01	00:00:05	00:08:20
T2	80	1	*	2011-09-12	11:02:34	O	Movimento de alarme	11:05:14	11:05:16	00:00:02	00:00:01	00:00:03	00:05:00
T2	80	1	*	2011-09-12	11:02:34	M	Manutenção	11:05:17	11:05:18	00:00:01	00:00:01	00:00:02	00:03:20
T2	80	1	*	2011-09-12	11:02:34	AA	Alerta (ativo)	11:05:19	11:05:21	00:00:02	00:00:01	00:00:03	00:05:00
T2	80	1	*	2011-09-12	11:02:34	TES	Teste falso	11:05:22	11:05:23	00:00:01	00:00:01	00:00:02	00:03:20
T2	80	1	*	2011-09-12	11:02:34	SH	Sham	11:05:24	11:05:32	00:00:08	00:00:01	00:00:09	00:15:00
T2	80	1	*	2011-09-12	11:02:34	AA	Alerta (ativo)	11:05:33	11:05:36	00:00:03	00:00:01	00:00:04	00:06:40
T2	80	1	*	2011-09-12	11:02:34	TES	Teste falso	11:05:37	11:05:38	00:00:01	00:00:01	00:00:02	00:03:20
T2	80	1	*	2011-09-12	11:02:34	SH	Sham	11:05:39	11:05:42	00:00:03	00:00:01	00:00:04	00:06:40
T2	80	1	*	2011-09-12	11:02:34	AC	Aceno cabeça	11:05:43	11:05:45	00:00:02	00:00:01	00:00:03	00:05:00
T2	80	1	*	2011-09-12	11:02:34	LAM	Lambendo alça (E)	11:05:46	11:05:47	00:00:01	00:00:01	00:00:02	00:03:20
T2	80	1	*	2011-09-12	11:02:34	SH	Sham	11:05:48	11:06:00	00:00:12	00:00:01	00:00:13	00:21:40
T2	80	1	*	2011-09-12	11:02:34	LAM	Lambendo alça (E)	11:06:01	11:06:04	00:00:03	00:00:01	00:00:04	00:06:40
T2	80	1	*	2011-09-12	11:02:34	LAM	Lambendo parede	11:06:05	11:06:07	00:00:02	00:00:01	00:00:03	00:05:00
T2	80	1	*	2011-09-12	11:02:34	AC	Aceno cabeça	11:06:08	11:06:13	00:00:05	00:00:01	00:00:06	00:10:00
T2	80	1	*	2011-09-12	11:02:34	SH	Sham	11:06:14	11:06:21	00:00:07	00:00:01	00:00:08	00:13:20
T2	80	1	*	2011-09-12	11:02:34	AC	Aceno cabeça	11:06:22	11:06:23	00:00:01	00:00:01	00:00:02	00:03:20
T2	80	1	*	2011-09-12	11:02:34	LAM	Lambendo alça (E)	11:06:24	11:06:26	00:00:02	00:00:01	00:00:03	00:05:00
T2	80	1	*	2011-09-12	11:02:34	SH	Sham	11:06:27	11:06:34	00:00:07	00:00:01	00:00:08	00:13:20
T2	80	1	*	2011-09-12	11:02:34	M	Manutenção	11:06:35	11:06:36	00:00:01	00:00:01	00:00:02	00:03:20
T2	80	1	*	2011-09-12	11:02:34	SH	Sham	11:06:37	11:06:41	00:00:04	00:00:01	00:00:05	00:08:20
T2	80	1	*	2011-09-12	11:02:34	AC	Aceno cabeça	11:06:42	11:06:44	00:00:02	00:00:01	00:00:03	00:05:00
T2	80	1	*	2011-09-12	11:02:34	SH	Sham	11:06:45	11:06:52	00:00:07	00:00:01	00:00:08	00:13:20
T2	80	1	*	2011-09-12	11:02:34	AC	Aceno cabeça	11:06:53	11:06:59	00:00:06	00:00:01	00:00:07	00:11:40
T2	80	1	*	2011-09-12	11:02:34	SH	Sham	11:07:00	11:07:02	00:00:02	00:00:01	00:00:03	00:05:00
T2	80	1	*	2011-09-12	11:02:34	AP	Alerta (passivo)	11:07:03	11:07:13	00:00:10	00:00:01	00:00:11	00:18:20
T2	80	1	*	2011-09-12	11:02:34	AC	Aceno cabeça	11:07:14	11:07:15	00:00:01	00:00:01	00:00:02	00:03:20
T2	80	1	*	2011-09-12	11:02:34	MOR	Mordendo alça (E)	11:07:16	11:07:19	00:00:03	00:00:01	00:00:04	00:06:40
T2	80	1	*	2011-09-12	11:02:34	LAM	Lambendo parede	11:07:20	11:07:21	00:00:01	00:00:01	00:00:02	00:03:20
T2	80	1	*	2011-09-12	11:02:34	AC	Aceno cabeça	11:07:22	11:07:25	00:00:03	00:00:01	00:00:04	00:06:40
T2	80	1	*	2011-09-12	11:02:34	SH	Sham	11:07:26	11:07:28	00:00:02	00:00:01	00:00:03	00:05:00
T2	80	1	*	2011-09-12	11:02:34	LAM	Lambendo parede	11:07:29	11:07:30	00:00:01	00:00:01	00:00:02	00:03:20
T2	80	1	*	2011-09-12	11:02:34	SH	Sham	11:07:31	11:07:35	00:00:04	00:00:01	00:00:05	00:08:20
T2	80	1	*	2011-09-12	11:02:34	AA	Alerta (ativo)	11:07:36	11:07:39	00:00:03	00:00:01	00:00:04	00:06:40
T2	80	1	*	2011-09-12	11:02:34	MOV	Movimentação	11:07:40	11:07:41	00:00:01	00:00:01	00:00:02	00:03:20
T2	80	1	*	2011-09-12	11:02:34	AC	Aceno cabeça	11:07:42	11:07:45	00:00:03	00:00:01	00:00:04	00:06:40
T2	80	1	*	2011-09-12	11:02:34	LAM	Lambendo porta	11:07:46	11:07:50	00:00:04	00:00:01	00:00:05	00:08:20
T2	80	1	*	2011-09-12	11:02:34	LAM	Lambendo alça (D)	11:07:51	11:07:54	00:00:03	00:00:01	00:00:04	00:06:40
T2	80	1	*	2011-09-12	11:02:34	AA	Alerta (ativo)	11:07:55	11:07:56	00:00:01	00:00:01	00:00:02	00:03:20
T2	80	1	*	2011-09-12	11:02:34	LAM	Lambendo porta	11:07:57	11:07:59	00:00:02	00:00:01	00:00:03	00:05:00
T2	80	1	*	2011-09-12	11:02:34	SH	Sham	11:08:00	11:08:03	00:00:03	00:00:01	00:00:04	00:06:40
T2	80	1	*	2011-09-12	11:02:34	LAM	Lambendo alça (D)	11:08:04	11:08:05	00:00:01	00:00:01	00:00:02	00:03:20
T2	80	1	*	2011-09-12	11:02:34	AP	Alerta (passivo)	11:08:06	11:08:08	00:00:02	00:00:01	00:00:03	00:05:00
T2	80	1	*	2011-09-12	11:02:34	LAM	Lambendo alça (D)	11:08:09	11:08:13	00:00:04	00:00:01	00:00:05	00:08:20
T2	80	1	*	2011-09-12	11:02:34	SH	Sham	11:08:14	11:08:15	00:00:01	00:00:01	00:00:02	00:03:20
T2	80	1	*	2011-09-12	11:02:34	AP	Alerta (passivo)	11:08:16	11:08:20	00:00:04	00:00:01	00:00:05	00:08:20
T2	80	1	*	2011-09-12	11:02:34	SH	Sham	11:08:21	11:08:23	00:00:02	00:00:01	00:00:03	00:05:00
T2	80	1	*	2011-09-12	11:02:34	WE	Weaving	11:08:24	11:08:27	00:00:03	00:00:01	00:00:04	00:06:40
T2	80	1	*	2011-09-12	11:02:34	SH	Sham	11:08:28	11:08:34	00:00:06	00:00:00	00:00:06	00:10:00
T3	80	1	227	2011-10-26	09:24:13	AA	Alerta (ativo)	09:24:13	09:24:21	00:00:08	00:00:01	00:00:09	00:15:00
T3	80	1	227	2011-10-26	09:24:13	SH	Sham	09:24:22	09:24:25	00:00:03	00:00:01	00:00:04	00:06:40
T3	80	1	227	2011-10-26	09:24:13	AA	Alerta (ativo)	09:24:26	09:24:28	00:00:02	00:00:01	00:00:03	00:05:00
T3	80	1	227	2011-10-26	09:24:13	TES	Recompensa	09:24:29	09:24:30	00:00:01	00:00:01	00:00:02	00:03:20
T3	80	1	227	2011-10-26	09:24:13	C	Comendo	09:24:31	09:24:41	00:00:10	00:00:01	00:00:11	00:18:20
T3	80	1	227	2011-10-26	09:24:13	AA	Alerta (ativo)	09:24:42	09:24:45	00:00:03	00:00:01	00:00:04	00:06:40
T3	80	1	227	2011-10-26	09:24:13	TES	Recompensa	09:24:46	09:24:47	00:00:01	00:00:01	00:00:02	00:03:20
T3	80	1	227	2011-10-26	09:24:13	C	Comendo	09:24:48	09:24:57	00:00:09	00:00:01	00:00:10	00:16:40
T3	80	1	227	2011-10-26	09:24:13	AA	Alerta (ativo)	09:24:58	09:25:00	00:00:02	00:00:01	00:00:03	00:05:00
T3	80	1	227	2011-10-26	09:24:13	TES	Recompensa	09:25:01	09:25:02	00:00:01	00:00:01	00:00:02	00:03:20
T3	80	1	227	2011-10-26	09:24:13	C	Comendo	09:25:03	09:25:10	00:00:07	00:00:01	00:00:08	00:13:20
T3	80	1	227	2011-10-26	09:24:13	AA	Alerta (ativo)	09:25:11	09:25:13	00:00:02	00:00:01	00:00:03	00:05:00
T3	80	1	227	2011-10-26	09:24:13	TES	Recompensa	09:25:14	09:25:15	00:00:01	00:00:01	00:00:02	00:03:20
T3	80	1	227	2011-10-26	09:24:13	C	Comendo	09:25:16	09:25:28	00:00:12	00:00:01	00:00:13	00:21:40
T3	80	1	227	2011-10-26	09:24:13	TES	Recompensa	09:25:29	09:25:30	00:00:01	00:00:01	00:00:02	00:03:20
T3	80	1	227	2011-10-26	09:24:13	C	Comendo	09:25:31	09:25:43	00:00:12	00:00:01	00:00:13	00:21:40
T3	80	1	227	2011-10-26	09:24:13	TES	Recompensa	09:25:44	09:25:45	00:00:01	00:00:01	00:00:02	00:03:20
T3	80	1	227	2011-10-26	09:24:13	C	Comendo	09:25:46	09:25:57	00:00:11	00:00:01	00:00:12	00:20:00
T3	80	1	227	2011-10-26	09:24:13	TES	Recompensa	09:25:58	09:26:13	00:00:15	00:00:01	00:00:16	00:26:40
T3	80	1	227	2011-10-26	09:24:13	C	Comendo	09:26:14	09:26:26	00:00:12	00:00:01	00:00:13	00:21:40
T3	80	1	227	2011-10-26	09:24:13	TES	Recompensa	09:26:27	09:26:28	00:00:01	00:00:01	00:00:02	00:03:20
T3	80	1	227	2011-10-26	09:24:13	C	Comendo	09:26:29	09:26:43	00:00:14	00:00:01	00:00:15	00:25:00
T3	80	1	227	2011-10-26	09:24:13	TES	Recompensa	09:26:44	09:26:45	00:00:01	00:00:01	00:00:02	00:03:20
T3	80	1	227	2011-10-26	09:24:13	C	Comendo	09:26:46	09:26:58	00:00:12	00:00:01	00:00:13	00:21:40
T3	80	1	227	2011-10-26	09:24:13	TES	Recompensa	09:26:59	09:27:01	00:00:02	00:00:01	00:00:03	00:05:00
T3	80	1	227	2011-10-26	09:24:13	C	Comendo	09:27:02	09:27:13	00:00:11	00:00:01	00:00:12	00:20:00
T3	80	1	227	2011-10-26	09:24:13	TES	Recompensa	09:27:14	09:27:15	00:00:01	00:00:01	00:00:02	00:03:20
T3	80	1	227	2011-10-26	09:24:13	C	Comendo	09:27:16	09:27:51	00:00:35	00:00:01	00:00:36	01:00:00
T3	80	1	227	2011-10-26	09:24:13	AC	Aceno cabeça	09:27:52	09:27:53	00:00:01	00:00:01	00:00:02	00:03:20
T3	80	1	227	2011-10-26	09:24:13	LAM	Lambendo alça (E)	09:27:54	09:27:56	00:00:02	00:00:01	00:00:03	00:05:00
T3	80	1	227	2011-10-26	09:24:13	SH	Sham	09:27:57	09:28:02	00:00:05	00:00:01	00:00:06	00:10:00
T3	80	1	227	2011-10-26	09:24:13	AC	Aceno cabeça	09:28:03	09:28:04	00:00:01	00:00:01	00:00:02	00:03:20
T3	80	1	227	2011-10-26	09:24:13	SH	Sham	09:28:05	09:28:06	00:00:01	00:00:01	00:00:02	00:03:20
T3	80	1	227	2011-10-26	09:24:13	AA	Alerta (ativo)	09:28:07	09:28:08	00:00:01	00:00:01	00:00:02	00:03:20
T3	80	1	227	2011-10-26	09:24:13	AC	Aceno cabeça	09:28:09	09:28:10	00:00:01	00:00:01	00:00:02	00:03:20
T3	80	1	227	2011-10-26	09:24:13	AA	Alerta (ativo)	09:28:11	09:28:13	00:00:02	00:00:01	00:00:03	00:05:00
T3	80	1	227	2011-10-26	09:24:13	SH	Sham	09:28:14	09:28:15	00:00:01	00:00:01	00:00:02	00:03:20
T3	80	1	227	2011-10-26	09:24:13	AC	Aceno cabeça	09:28:16	09:28:18	00:00:02	00:00:01	00:00:03	00:05:00
T3	80	1	227	2011-10-26	09:24:13	SH	Sham	09:28:19	09:28:28	00:00:09	00:00:01	00:00:10	00:16:40
T3	80	1	227	2011-10-26	09:24:13	AC	Aceno cabeça	09:28:29	09:28:31	00:00:02	00:00:01	00:00:03	00:05:00
T3	80	1	227	2011-10-26	09:24:13	SH	Sham	09:28:32	09:28:33	00:00:01	00:00:01	00:00:02	00:03:20
T3	80	1	227	2011-10-26	09:24:13	MOR	Mordendo alça	09:28:34	09:28:35	00:00:01	00:00:01	00:00:02	00:03:20
T3	80	1	227	2011-10-26	09:24:13	SH	Sham	09:28:36	09:28:39	00:00:03	00:00:01	00:00:04	00:06:40
T3	80	1	227	2011-10-26	09:24:13	AA	Alerta (ativo)	09:28:40	09:28:41	00:00:01	00:00:01	00:00:02	00:03:20
T3	80	1	227	2011-10-26	09:24:13	SH	Sham	09:28:42	09:28:46	00:00:04	00:00:01	00:00:05	00:08:20
T3	80	1	227	2011-10-26	09:24:13	AC	Aceno cabeça	09:28:47	09:28:50	00:00:03	00:00:01	00:00:04	00:06:40
T3	80	1	227	2011-10-26	09:24:13	SH	Sham	09:28:51	09:28:59	00:00:08	00:00:01	00:00:09	00:15:00
T3	80	1	227	2011-10-26	09:24:13	AA	Alerta (ativo)	09:29:00	09:29:03	00:00:03	00:00:01	00:00:04	00:06:40
T3	80	1	227	2011-10-26	09:24:13	SH	Sham	09:29:04	09:29:09	00:00:05	00:00:01	00:00:06	00:10:00
T3	80	1	227	2011-10-26	09:24:13	AA	Alerta (ativo)	09:29:10	09:29:16	00:00:06	00:00:01	00:00:07	00:11:40
T3	80	1	227	2011-10-26	09:24:13	SH	Sham	09:29:17	09:29:46	00:00:29	00:00:01	00:00:30	00:50:00
T3	80	1	227	2011-10-26	09:24:13	AA	Alerta (ativo)	09:29:47	09:29:50	00:00:03	00:00:01	00:00:04	00:06:40
T3	80	1	227	2011-10-26	09:24:13	SH	Sham	09:29:51	09:29:59	00:00:08	00:00:01	00:00:09	00:15:00
T3	80	1	227	2011-10-26	09:24:13	AA	Alerta (ativo)	09:30:00	09:30:10	00:00:10	00:00:01	00:00:11	00:18:20
T3	80	1	227	2011-10-26	09:24:13	LAM	Lambendo alça (E)	09:30:11	09:30:13	00:00:02	00:00:00	00:00:02	00:03:20
T1	83	4	137	2011-10-24	13:42:11	AA	Alerta (ativo)	13:42:11	13:42:28	00:00:17	00:00:01	00:00:18	00:30:00
T1	83	4	137	2011-10-24	13:42:11	TES	Recompensa	13:42:29	13:42:30	00:00:01	00:00:01	00:00:02	00:03:20
T1	83	4	137	2011-10-24	13:42:11	C	Comendo	13:42:31	13:42:38	00:00:07	00:00:01	00:00:08	00:13:20
T1	83	4	137	2011-10-24	13:42:11	PAT	Pateando chão	13:42:39	13:42:40	00:00:01	00:00:01	00:00:02	00:03:20
T1	83	4	137	2011-10-24	13:42:11	TES	Recompensa	13:42:41	13:42:42	00:00:01	00:00:01	00:00:02	00:03:20
T1	83	4	137	2011-10-24	13:42:11	C	Comendo	13:42:43	13:42:46	00:00:03	00:00:01	00:00:04	00:06:40
T1	83	4	137	2011-10-24	13:42:11	PAT	Pateando chão	13:42:47	13:42:53	00:00:06	00:00:01	00:00:07	00:11:40
T1	83	4	137	2011-10-24	13:42:11	AA	Alerta (ativo)	13:42:54	13:42:55	00:00:01	00:00:01	00:00:02	00:03:20
T1	83	4	137	2011-10-24	13:42:11	TES	Recompensa	13:42:56	13:42:57	00:00:01	00:00:01	00:00:02	00:03:20
T1	83	4	137	2011-10-24	13:42:11	C	Comendo	13:42:58	13:43:05	00:00:07	00:00:01	00:00:08	00:13:20
T1	83	4	137	2011-10-24	13:42:11	PAT	Pateando chão	13:43:06	13:43:11	00:00:05	00:00:01	00:00:06	00:10:00
T1	83	4	137	2011-10-24	13:42:11	TES	Recompensa	13:43:12	13:43:13	00:00:01	00:00:01	00:00:02	00:03:20
T1	83	4	137	2011-10-24	13:42:11	C	Comendo	13:43:14	13:43:15	00:00:01	00:00:01	00:00:02	00:03:20
T1	83	4	137	2011-10-24	13:42:11	PAT	Pateando chão	13:43:16	13:43:24	00:00:08	00:00:01	00:00:09	00:15:00
T1	83	4	137	2011-10-24	13:42:11	AA	Alerta (ativo)	13:43:25	13:43:25	00:00:00	00:00:01	00:00:01	00:01:40
T1	83	4	137	2011-10-24	13:42:11	TES	Teste falso	13:43:26	13:43:27	00:00:01	00:00:01	00:00:02	00:03:20
T1	83	4	137	2011-10-24	13:42:11	SH	Sham	13:43:28	13:43:31	00:00:03	00:00:01	00:00:04	00:06:40
T1	83	4	137	2011-10-24	13:42:11	PAT	Pateando chão	13:43:32	13:43:40	00:00:08	00:00:01	00:00:09	00:15:00
T1	83	4	137	2011-10-24	13:42:11	TES	Teste falso	13:43:41	13:43:42	00:00:01	00:00:01	00:00:02	00:03:20
T1	83	4	137	2011-10-24	13:42:11	SH	Sham	13:43:43	13:43:49	00:00:06	00:00:01	00:00:07	00:11:40
T1	83	4	137	2011-10-24	13:42:11	AC	Aceno cabeça	13:43:50	13:43:51	00:00:01	00:00:01	00:00:02	00:03:20
T1	83	4	137	2011-10-24	13:42:11	PAT	Pateando chão	13:43:52	13:43:56	00:00:04	00:00:01	00:00:05	00:08:20
T1	83	4	137	2011-10-24	13:42:11	AA	Alerta (ativo)	13:43:57	13:43:58	00:00:01	00:00:01	00:00:02	00:03:20
T1	83	4	137	2011-10-24	13:42:11	TES	Teste falso	13:43:59	13:44:00	00:00:01	00:00:01	00:00:02	00:03:20
T1	83	4	137	2011-10-24	13:42:11	AC	Aceno cabeça	13:44:01	13:44:02	00:00:01	00:00:01	00:00:02	00:03:20
T1	83	4	137	2011-10-24	13:42:11	PAT	Pateando chão	13:44:03	13:44:09	00:00:06	00:00:01	00:00:07	00:11:40
T1	83	4	137	2011-10-24	13:42:11	TES	Teste falso	13:44:10	13:44:11	00:00:01	00:00:01	00:00:02	00:03:20
T1	83	4	137	2011-10-24	13:42:11	SH	Sham	13:44:12	13:44:16	00:00:04	00:00:01	00:00:05	00:08:20
T1	83	4	137	2011-10-24	13:42:11	PAT	Pateando chão	13:44:17	13:44:24	00:00:07	00:00:01	00:00:08	00:13:20
T1	83	4	137	2011-10-24	13:42:11	AA	Alerta (ativo)	13:44:25	13:44:25	00:00:00	00:00:01	00:00:01	00:01:40
T1	83	4	137	2011-10-24	13:42:11	TES	Teste falso	13:44:26	13:44:27	00:00:01	00:00:01	00:00:02	00:03:20
T1	83	4	137	2011-10-24	13:42:11	SH	Sham	13:44:28	13:44:35	00:00:07	00:00:01	00:00:08	00:13:20
T1	83	4	137	2011-10-24	13:42:11	AA	Alerta (ativo)	13:44:36	13:44:41	00:00:05	00:00:01	00:00:06	00:10:00
T1	83	4	137	2011-10-24	13:42:11	TES	Teste falso	13:44:42	13:44:43	00:00:01	00:00:01	00:00:02	00:03:20
T1	83	4	137	2011-10-24	13:42:11	SH	Sham	13:44:44	13:44:45	00:00:01	00:00:01	00:00:02	00:03:20
T1	83	4	137	2011-10-24	13:42:11	AC	Aceno cabeça	13:44:46	13:44:47	00:00:01	00:00:01	00:00:02	00:03:20
T1	83	4	137	2011-10-24	13:42:11	PAT	Pateando chão	13:44:48	13:44:55	00:00:07	00:00:01	00:00:08	00:13:20
T1	83	4	137	2011-10-24	13:42:11	AA	Alerta (ativo)	13:44:56	13:44:57	00:00:01	00:00:01	00:00:02	00:03:20
T1	83	4	137	2011-10-24	13:42:11	TES	Teste falso	13:44:58	13:44:59	00:00:01	00:00:01	00:00:02	00:03:20
T1	83	4	137	2011-10-24	13:42:11	SH	Sham	13:45:00	13:45:02	00:00:02	00:00:01	00:00:03	00:05:00
T1	83	4	137	2011-10-24	13:42:11	PAT	Pateando chão	13:45:03	13:45:11	00:00:08	00:00:01	00:00:09	00:15:00
T1	83	4	137	2011-10-24	13:42:11	TES	Teste falso	13:45:12	13:45:13	00:00:01	00:00:01	00:00:02	00:03:20
T1	83	4	137	2011-10-24	13:42:11	PAT	Pateando chão	13:45:14	13:45:30	00:00:16	00:00:01	00:00:17	00:28:20
T1	83	4	137	2011-10-24	13:42:11	SH	Sham	13:45:31	13:45:31	00:00:00	00:00:01	00:00:01	00:01:40
T1	83	4	137	2011-10-24	13:42:11	AC	Aceno cabeça	13:45:32	13:45:33	00:00:01	00:00:01	00:00:02	00:03:20
T1	83	4	137	2011-10-24	13:42:11	SH	Sham	13:45:34	13:45:35	00:00:01	00:00:01	00:00:02	00:03:20
T1	83	4	137	2011-10-24	13:42:11	PAT	Pateando chão	13:45:36	13:45:48	00:00:12	00:00:01	00:00:13	00:21:40
T1	83	4	137	2011-10-24	13:42:11	SH	Sham	13:45:49	13:45:51	00:00:02	00:00:01	00:00:03	00:05:00
T1	83	4	137	2011-10-24	13:42:11	PAT	Pateando chão	13:45:52	13:46:02	00:00:10	00:00:01	00:00:11	00:18:20
T1	83	4	137	2011-10-24	13:42:11	SH	Sham	13:46:03	13:46:03	00:00:00	00:00:01	00:00:01	00:01:40
T1	83	4	137	2011-10-24	13:42:11	PAT	Pateando chão	13:46:04	13:46:16	00:00:12	00:00:01	00:00:13	00:21:40
T1	83	4	137	2011-10-24	13:42:11	AC	Aceno cabeça	13:46:17	13:46:18	00:00:01	00:00:01	00:00:02	00:03:20
T1	83	4	137	2011-10-24	13:42:11	PAT	Pateando chão	13:46:19	13:46:31	00:00:12	00:00:01	00:00:13	00:21:40
T1	83	4	137	2011-10-24	13:42:11	SH	Sham	13:46:32	13:46:34	00:00:02	00:00:01	00:00:03	00:05:00
T1	83	4	137	2011-10-24	13:42:11	PAT	Pateando chão	13:46:35	13:46:39	00:00:04	00:00:01	00:00:05	00:08:20
T1	83	4	137	2011-10-24	13:42:11	SH	Sham	13:46:40	13:46:42	00:00:02	00:00:01	00:00:03	00:05:00
T1	83	4	137	2011-10-24	13:42:11	PAT	Pateando chão	13:46:43	13:46:44	00:00:01	00:00:01	00:00:02	00:03:20
T1	83	4	137	2011-10-24	13:42:11	AC	Aceno cabeça	13:46:45	13:46:46	00:00:01	00:00:01	00:00:02	00:03:20
T1	83	4	137	2011-10-24	13:42:11	PAT	Pateando chão	13:46:47	13:46:53	00:00:06	00:00:01	00:00:07	00:11:40
T1	83	4	137	2011-10-24	13:42:11	AC	Aceno cabeça	13:46:54	13:46:56	00:00:02	00:00:01	00:00:03	00:05:00
T1	83	4	137	2011-10-24	13:42:11	SH	Sham	13:46:57	13:47:01	00:00:04	00:00:01	00:00:05	00:08:20
T1	83	4	137	2011-10-24	13:42:11	MOV	Movimentação	13:47:02	13:47:03	00:00:01	00:00:01	00:00:02	00:03:20
T1	83	4	137	2011-10-24	13:42:11	PAT	Pateando chão	13:47:04	13:47:09	00:00:05	00:00:01	00:00:06	00:10:00
T1	83	4	137	2011-10-24	13:42:11	AA	Alerta (ativo)	13:47:10	13:47:12	00:00:02	00:00:01	00:00:03	00:05:00
T1	83	4	137	2011-10-24	13:42:11	EX	Farejando	13:47:13	13:47:15	00:00:02	00:00:01	00:00:03	00:05:00
T1	83	4	137	2011-10-24	13:42:11	SH	Sham	13:47:16	13:47:17	00:00:01	00:00:01	00:00:02	00:03:20
T1	83	4	137	2011-10-24	13:42:11	PAT	Pateando chão	13:47:18	13:47:28	00:00:10	00:00:01	00:00:11	00:18:20
T1	83	4	137	2011-10-24	13:42:11	AA	Alerta (ativo)	13:47:29	13:47:32	00:00:03	00:00:01	00:00:04	00:06:40
T1	83	4	137	2011-10-24	13:42:11	PAT	Pateando chão	13:47:33	13:47:36	00:00:03	00:00:01	00:00:04	00:06:40
T1	83	4	137	2011-10-24	13:42:11	AC	Aceno cabeça	13:47:37	13:47:41	00:00:04	00:00:01	00:00:05	00:08:20
T1	83	4	137	2011-10-24	13:42:11	SH	Sham	13:47:42	13:47:45	00:00:03	00:00:01	00:00:04	00:06:40
T1	83	4	137	2011-10-24	13:42:11	AA	Alerta (ativo)	13:47:46	13:47:46	00:00:00	00:00:01	00:00:01	00:01:40
T1	83	4	137	2011-10-24	13:42:11	AC	Aceno cabeça	13:47:47	13:47:48	00:00:01	00:00:01	00:00:02	00:03:20
T1	83	4	137	2011-10-24	13:42:11	PAT	Pateando chão	13:47:49	13:47:56	00:00:07	00:00:01	00:00:08	00:13:20
T1	83	4	137	2011-10-24	13:42:11	AC	Aceno cabeça	13:47:57	13:47:58	00:00:01	00:00:01	00:00:02	00:03:20
T1	83	4	137	2011-10-24	13:42:11	PAT	Pateando chão	13:47:59	13:48:02	00:00:03	00:00:01	00:00:04	00:06:40
T1	83	4	137	2011-10-24	13:42:11	SH	Sham	13:48:03	13:48:09	00:00:06	00:00:01	00:00:07	00:11:40
T1	83	4	137	2011-10-24	13:42:11	AA	Alerta (ativo)	13:48:10	13:48:11	00:00:01	00:00:00	00:00:01	00:01:40
T2	83	4	*	2011-11-03	14:21:11	PAT	Pateando chão	14:21:11	14:21:24	00:00:13	00:00:01	00:00:14	00:23:20
T2	83	4	*	2011-11-03	14:21:11	TES	Recompensa	14:21:25	14:21:26	00:00:01	00:00:01	00:00:02	00:03:20
T2	83	4	*	2011-11-03	14:21:11	C	Comendo	14:21:27	14:21:33	00:00:06	00:00:01	00:00:07	00:11:40
T2	83	4	*	2011-11-03	14:21:11	PAT	Pateando chão	14:21:34	14:21:40	00:00:06	00:00:01	00:00:07	00:11:40
T2	83	4	*	2011-11-03	14:21:11	TES	Recompensa	14:21:41	14:21:42	00:00:01	00:00:01	00:00:02	00:03:20
T2	83	4	*	2011-11-03	14:21:11	C	Comendo	14:21:43	14:21:48	00:00:05	00:00:01	00:00:06	00:10:00
T2	83	4	*	2011-11-03	14:21:11	PAT	Pateando chão	14:21:49	14:21:55	00:00:06	00:00:01	00:00:07	00:11:40
T2	83	4	*	2011-11-03	14:21:11	TES	Recompensa	14:21:56	14:21:57	00:00:01	00:00:01	00:00:02	00:03:20
T2	83	4	*	2011-11-03	14:21:11	C	Comendo	14:21:58	14:22:07	00:00:09	00:00:01	00:00:10	00:16:40
T2	83	4	*	2011-11-03	14:21:11	PAT	Pateando chão	14:22:08	14:22:10	00:00:02	00:00:01	00:00:03	00:05:00
T2	83	4	*	2011-11-03	14:21:11	TES	Recompensa	14:22:11	14:22:12	00:00:01	00:00:01	00:00:02	00:03:20
T2	83	4	*	2011-11-03	14:21:11	C	Comendo	14:22:13	14:22:13	00:00:00	00:00:01	00:00:01	00:01:40
T2	83	4	*	2011-11-03	14:21:11	AC	Aceno cabeça	14:22:14	14:22:16	00:00:02	00:00:01	00:00:03	00:05:00
T2	83	4	*	2011-11-03	14:21:11	PAT	Pateando chão	14:22:17	14:22:24	00:00:07	00:00:01	00:00:08	00:13:20
T2	83	4	*	2011-11-03	14:21:11	TES	Teste falso	14:22:25	14:22:26	00:00:01	00:00:01	00:00:02	00:03:20
T2	83	4	*	2011-11-03	14:21:11	SH	Sham	14:22:27	14:22:28	00:00:01	00:00:01	00:00:02	00:03:20
T2	83	4	*	2011-11-03	14:21:11	PAT	Pateando chão	14:22:29	14:22:39	00:00:10	00:00:01	00:00:11	00:18:20
T2	83	4	*	2011-11-03	14:21:11	AA	Alerta (ativo)	14:22:40	14:22:40	00:00:00	00:00:01	00:00:01	00:01:40
T2	83	4	*	2011-11-03	14:21:11	TES	Teste falso	14:22:41	14:22:42	00:00:01	00:00:01	00:00:02	00:03:20
T2	83	4	*	2011-11-03	14:21:11	SH	Sham	14:22:43	14:22:45	00:00:02	00:00:01	00:00:03	00:05:00
T2	83	4	*	2011-11-03	14:21:11	PAT	Pateando chão	14:22:46	14:22:53	00:00:07	00:00:01	00:00:08	00:13:20
T2	83	4	*	2011-11-03	14:21:11	SH	Sham	14:22:54	14:22:55	00:00:01	00:00:01	00:00:02	00:03:20
T2	83	4	*	2011-11-03	14:21:11	TES	Teste falso	14:22:56	14:22:57	00:00:01	00:00:01	00:00:02	00:03:20
T2	83	4	*	2011-11-03	14:21:11	SH	Sham	14:22:58	14:23:10	00:00:12	00:00:01	00:00:13	00:21:40
T2	83	4	*	2011-11-03	14:21:11	TES	Teste falso	14:23:11	14:23:12	00:00:01	00:00:01	00:00:02	00:03:20
T2	83	4	*	2011-11-03	14:21:11	SH	Sham	14:23:13	14:23:22	00:00:09	00:00:01	00:00:10	00:16:40
T2	83	4	*	2011-11-03	14:21:11	AA	Alerta (ativo)	14:23:23	14:23:25	00:00:02	00:00:01	00:00:03	00:05:00
T2	83	4	*	2011-11-03	14:21:11	TES	Teste falso	14:23:26	14:23:27	00:00:01	00:00:01	00:00:02	00:03:20
T2	83	4	*	2011-11-03	14:21:11	SH	Sham	14:23:28	14:23:40	00:00:12	00:00:01	00:00:13	00:21:40
T2	83	4	*	2011-11-03	14:21:11	TES	Teste falso	14:23:41	14:23:42	00:00:01	00:00:01	00:00:02	00:03:20
T2	83	4	*	2011-11-03	14:21:11	SH	Sham	14:23:43	14:23:55	00:00:12	00:00:01	00:00:13	00:21:40
T2	83	4	*	2011-11-03	14:21:11	TES	Teste falso	14:23:56	14:23:57	00:00:01	00:00:01	00:00:02	00:03:20
T2	83	4	*	2011-11-03	14:21:11	SH	Sham	14:23:58	14:24:11	00:00:13	00:00:01	00:00:14	00:23:20
T2	83	4	*	2011-11-03	14:21:11	TES	Teste falso	14:24:12	14:24:13	00:00:01	00:00:01	00:00:02	00:03:20
T2	83	4	*	2011-11-03	14:21:11	SH	Sham	14:24:14	14:24:41	00:00:27	00:00:01	00:00:28	00:46:40
T2	83	4	*	2011-11-03	14:21:11	AA	Alerta (ativo)	14:24:42	14:24:43	00:00:01	00:00:01	00:00:02	00:03:20
T2	83	4	*	2011-11-03	14:21:11	SH	Sham	14:24:44	14:24:46	00:00:02	00:00:01	00:00:03	00:05:00
T2	83	4	*	2011-11-03	14:21:11	AA	Alerta (ativo)	14:24:47	14:24:48	00:00:01	00:00:01	00:00:02	00:03:20
T2	83	4	*	2011-11-03	14:21:11	SH	Sham	14:24:49	14:24:54	00:00:05	00:00:01	00:00:06	00:10:00
T2	83	4	*	2011-11-03	14:21:11	AC	Aceno cabeça	14:24:55	14:24:56	00:00:01	00:00:01	00:00:02	00:03:20
T2	83	4	*	2011-11-03	14:21:11	SH	Sham	14:24:57	14:25:06	00:00:09	00:00:01	00:00:10	00:16:40
T2	83	4	*	2011-11-03	14:21:11	AA	Alerta (ativo)	14:25:07	14:25:09	00:00:02	00:00:01	00:00:03	00:05:00
T2	83	4	*	2011-11-03	14:21:11	SH	Sham	14:25:10	14:25:14	00:00:04	00:00:01	00:00:05	00:08:20
T2	83	4	*	2011-11-03	14:21:11	AA	Alerta (ativo)	14:25:15	14:25:17	00:00:02	00:00:01	00:00:03	00:05:00
T2	83	4	*	2011-11-03	14:21:11	SH	Sham	14:25:18	14:25:20	00:00:02	00:00:01	00:00:03	00:05:00
T2	83	4	*	2011-11-03	14:21:11	AA	Alerta (ativo)	14:25:21	14:25:22	00:00:01	00:00:01	00:00:02	00:03:20
T2	83	4	*	2011-11-03	14:21:11	SH	Sham	14:25:23	14:25:39	00:00:16	00:00:01	00:00:17	00:28:20
T2	83	4	*	2011-11-03	14:21:11	AA	Alerta (ativo)	14:25:40	14:25:41	00:00:01	00:00:01	00:00:02	00:03:20
T2	83	4	*	2011-11-03	14:21:11	SH	Sham	14:25:42	14:25:52	00:00:10	00:00:01	00:00:11	00:18:20
T2	83	4	*	2011-11-03	14:21:11	AA	Alerta (ativo)	14:25:53	14:25:54	00:00:01	00:00:01	00:00:02	00:03:20
T2	83	4	*	2011-11-03	14:21:11	SH	Sham	14:25:55	14:26:04	00:00:09	00:00:01	00:00:10	00:16:40
T2	83	4	*	2011-11-03	14:21:11	AA	Alerta (ativo)	14:26:05	14:26:06	00:00:01	00:00:01	00:00:02	00:03:20
T2	83	4	*	2011-11-03	14:21:11	SH	Sham	14:25:07	14:25:12	00:00:05	00:00:01	00:00:06	00:10:00
T2	83	4	*	2011-11-03	14:21:11	AA	Alerta (ativo)	14:25:13	14:25:14	00:00:01	00:00:01	00:00:02	00:03:20
T2	83	4	*	2011-11-03	14:21:11	SH	Sham	14:25:15	14:25:18	00:00:03	00:00:01	00:00:04	00:06:40
T2	83	4	*	2011-11-03	14:21:11	AA	Alerta (ativo)	14:26:19	14:26:22	00:00:03	00:00:01	00:00:04	00:06:40
T2	83	4	*	2011-11-03	14:21:11	SH	Sham	14:26:23	14:26:29	00:00:06	00:00:01	00:00:07	00:11:40
T2	83	4	*	2011-11-03	14:21:11	AA	Alerta (ativo)	14:26:30	14:26:31	00:00:01	00:00:01	00:00:02	00:03:20
T2	83	4	*	2011-11-03	14:21:11	LAM	Lambendo porta	14:26:32	14:26:35	00:00:03	00:00:01	00:00:04	00:06:40
T2	83	4	*	2011-11-03	14:21:11	SH	Sham	14:26:36	14:26:39	00:00:03	00:00:01	00:00:04	00:06:40
T2	83	4	*	2011-11-03	14:21:11	AA	Alerta (ativo)	14:26:40	14:26:40	00:00:00	00:00:01	00:00:01	00:01:40
T2	83	4	*	2011-11-03	14:21:11	SH	Sham	14:26:41	14:26:44	00:00:03	00:00:01	00:00:04	00:06:40
T2	83	4	*	2011-11-03	14:21:11	AA	Alerta (ativo)	14:26:45	14:26:46	00:00:01	00:00:01	00:00:02	00:03:20
T2	83	4	*	2011-11-03	14:21:11	SH	Sham	14:26:47	14:26:50	00:00:03	00:00:01	00:00:04	00:06:40
T2	83	4	*	2011-11-03	14:21:11	AA	Alerta (ativo)	14:26:51	14:26:52	00:00:01	00:00:01	00:00:02	00:03:20
T2	83	4	*	2011-11-03	14:21:11	SH	Sham	14:26:53	14:26:57	00:00:04	00:00:01	00:00:05	00:08:20
T2	83	4	*	2011-11-03	14:21:11	AA	Alerta (ativo)	14:26:58	14:26:59	00:00:01	00:00:01	00:00:02	00:03:20
T2	83	4	*	2011-11-03	14:21:11	SH	Sham	14:27:00	14:27:07	00:00:07	00:00:01	00:00:08	00:13:20
T2	83	4	*	2011-11-03	14:21:11	AA	Alerta (ativo)	14:27:08	14:27:11	00:00:03	00:00:00	00:00:03	00:05:00
T3	83	4	137	2011-09-12	10:54:37	AP	Alerta (passivo)	10:54:37	10:54:39	00:00:02	00:00:01	00:00:03	00:05:00
T3	83	4	137	2011-09-12	10:54:37	PAT	Pateando chão	10:54:40	10:54:51	00:00:11	00:00:01	00:00:12	00:20:00
T3	83	4	137	2011-09-12	10:54:37	TES	Recompensa	10:54:52	10:54:53	00:00:01	00:00:01	00:00:02	00:03:20
T3	83	4	137	2011-09-12	10:54:37	C	Comendo	10:54:54	10:55:04	00:00:10	00:00:01	00:00:11	00:18:20
T3	83	4	137	2011-09-12	10:54:37	AA	Alerta (ativo)	10:55:05	10:55:06	00:00:01	00:00:01	00:00:02	00:03:20
T3	83	4	137	2011-09-12	10:54:37	TES	Recompensa	10:55:07	10:55:08	00:00:01	00:00:01	00:00:02	00:03:20
T3	83	4	137	2011-09-12	10:54:37	C	Comendo	10:55:09	10:55:12	00:00:03	00:00:01	00:00:04	00:06:40
T3	83	4	137	2011-09-12	10:54:37	PAT	Pateando chão	10:55:13	10:55:20	00:00:07	00:00:01	00:00:08	00:13:20
T3	83	4	137	2011-09-12	10:54:37	AA	Alerta (ativo)	10:55:21	10:55:22	00:00:01	00:00:01	00:00:02	00:03:20
T3	83	4	137	2011-09-12	10:54:37	TES	Recompensa	10:55:23	10:55:24	00:00:01	00:00:01	00:00:02	00:03:20
T3	83	4	137	2011-09-12	10:54:37	C	Comendo	10:55:25	10:55:30	00:00:05	00:00:01	00:00:06	00:10:00
T3	83	4	137	2011-09-12	10:54:37	PAT	Pateando chão	10:55:31	10:55:36	00:00:05	00:00:01	00:00:06	00:10:00
T3	83	4	137	2011-09-12	10:54:37	TES	Recompensa	10:55:37	10:55:38	00:00:01	00:00:01	00:00:02	00:03:20
T3	83	4	137	2011-09-12	10:54:37	C	Comendo	10:55:39	10:55:42	00:00:03	00:00:01	00:00:04	00:06:40
T3	83	4	137	2011-09-12	10:54:37	PAT	Pateando chão	10:55:43	10:55:51	00:00:08	00:00:01	00:00:09	00:15:00
T3	83	4	137	2011-09-12	10:54:37	TES	Recompensa	10:55:52	10:55:53	00:00:01	00:00:01	00:00:02	00:03:20
T3	83	4	137	2011-09-12	10:54:37	C	Comendo	10:55:54	10:55:58	00:00:04	00:00:01	00:00:05	00:08:20
T3	83	4	137	2011-09-12	10:54:37	PAT	Pateando chão	10:55:59	10:56:05	00:00:06	00:00:01	00:00:07	00:11:40
T3	83	4	137	2011-09-12	10:54:37	AA	Alerta (ativo)	10:56:06	10:56:07	00:00:01	00:00:01	00:00:02	00:03:20
T3	83	4	137	2011-09-12	10:54:37	TES	Recompensa	10:56:08	10:56:09	00:00:01	00:00:01	00:00:02	00:03:20
T3	83	4	137	2011-09-12	10:54:37	C	Comendo	10:56:10	10:56:15	00:00:05	00:00:01	00:00:06	00:10:00
T3	83	4	137	2011-09-12	10:54:37	AC	Aceno cabeça	10:56:16	10:56:17	00:00:01	00:00:01	00:00:02	00:03:20
T3	83	4	137	2011-09-12	10:54:37	PAT	Pateando chão	10:56:18	10:56:22	00:00:04	00:00:01	00:00:05	00:08:20
T3	83	4	137	2011-09-12	10:54:37	TES	Recompensa	10:56:23	10:56:24	00:00:01	00:00:01	00:00:02	00:03:20
T3	83	4	137	2011-09-12	10:54:37	C	Comendo	10:56:25	10:56:29	00:00:04	00:00:01	00:00:05	00:08:20
T3	83	4	137	2011-09-12	10:54:37	PAT	Pateando chão	10:56:30	10:56:37	00:00:07	00:00:01	00:00:08	00:13:20
T3	83	4	137	2011-09-12	10:54:37	TES	Recompensa	10:56:38	10:56:39	00:00:01	00:00:01	00:00:02	00:03:20
T3	83	4	137	2011-09-12	10:54:37	C	Comendo	10:56:40	10:56:49	00:00:09	00:00:01	00:00:10	00:16:40
T3	83	4	137	2011-09-12	10:54:37	PAT	Pateando chão	10:56:50	10:57:04	00:00:14	00:00:01	00:00:15	00:25:00
T3	83	4	137	2011-09-12	10:54:37	AA	Alerta (ativo)	10:57:05	10:57:06	00:00:01	00:00:01	00:00:02	00:03:20
T3	83	4	137	2011-09-12	10:54:37	TES	Recompensa	10:57:07	10:57:08	00:00:01	00:00:01	00:00:02	00:03:20
T3	83	4	137	2011-09-12	10:54:37	C	Comendo	10:57:09	10:57:13	00:00:04	00:00:01	00:00:05	00:08:20
T3	83	4	137	2011-09-12	10:54:37	PAT	Pateando chão	10:57:14	10:57:21	00:00:07	00:00:01	00:00:08	00:13:20
T3	83	4	137	2011-09-12	10:54:37	AA	Alerta (ativo)	10:57:22	10:57:23	00:00:01	00:00:01	00:00:02	00:03:20
T3	83	4	137	2011-09-12	10:54:37	TES	Recompensa	10:57:24	10:57:25	00:00:01	00:00:01	00:00:02	00:03:20
T3	83	4	137	2011-09-12	10:54:37	C	Comendo	10:57:26	10:57:35	00:00:09	00:00:01	00:00:10	00:16:40
T3	83	4	137	2011-09-12	10:54:37	AA	Alerta (ativo)	10:57:36	10:57:37	00:00:01	00:00:01	00:00:02	00:03:20
T3	83	4	137	2011-09-12	10:54:37	TES	Recompensa	10:57:38	10:57:39	00:00:01	00:00:01	00:00:02	00:03:20
T3	83	4	137	2011-09-12	10:54:37	C	Comendo	10:57:40	10:57:51	00:00:11	00:00:01	00:00:12	00:20:00
T3	83	4	137	2011-09-12	10:54:37	PAT	Pateando chão	10:57:52	10:58:00	00:00:08	00:00:01	00:00:09	00:15:00
T3	83	4	137	2011-09-12	10:54:37	M	Manutenção	10:58:01	10:58:03	00:00:02	00:00:01	00:00:03	00:05:00
T3	83	4	137	2011-09-12	10:54:37	SH	Sham	10:58:04	10:58:11	00:00:07	00:00:01	00:00:08	00:13:20
T3	83	4	137	2011-09-12	10:54:37	AA	Alerta (ativo)	10:58:12	10:58:13	00:00:01	00:00:01	00:00:02	00:03:20
T3	83	4	137	2011-09-12	10:54:37	SH	Sham	10:58:14	10:58:51	00:00:37	00:00:01	00:00:38	01:03:20
T3	83	4	137	2011-09-12	10:54:37	AP	Alerta (passivo)	10:58:52	10:58:53	00:00:01	00:00:01	00:00:02	00:03:20
T3	83	4	137	2011-09-12	10:54:37	SH	Sham	10:58:54	10:59:22	00:00:28	00:00:01	00:00:29	00:48:20
T3	83	4	137	2011-09-12	10:54:37	M	Manutenção	10:59:23	10:59:26	00:00:03	00:00:01	00:00:04	00:06:40
T3	83	4	137	2011-09-12	10:54:37	SH	Sham	10:59:27	10:59:28	00:00:01	00:00:01	00:00:02	00:03:20
T3	83	4	137	2011-09-12	10:54:37	PAT	Pateando chão	10:59:29	10:59:30	00:00:01	00:00:01	00:00:02	00:03:20
T3	83	4	137	2011-09-12	10:54:37	SH	Sham	10:59:31	10:59:37	00:00:06	00:00:01	00:00:07	00:11:40
T3	83	4	137	2011-09-12	10:54:37	PAT	Pateando chão	10:59:38	10:59:40	00:00:02	00:00:01	00:00:03	00:05:00
T3	83	4	137	2011-09-12	10:54:37	SH	Sham	10:59:41	10:59:42	00:00:01	00:00:01	00:00:02	00:03:20
T3	83	4	137	2011-09-12	10:54:37	AA	Alerta (ativo)	10:59:43	10:59:44	00:00:01	00:00:01	00:00:02	00:03:20
T3	83	4	137	2011-09-12	10:54:37	SH	Sham	10:59:45	10:59:52	00:00:07	00:00:01	00:00:08	00:13:20
T3	83	4	137	2011-09-12	10:54:37	AA	Alerta (ativo)	10:59:53	10:59:54	00:00:01	00:00:01	00:00:02	00:03:20
T3	83	4	137	2011-09-12	10:54:37	SH	Sham	10:59:55	10:59:56	00:00:01	00:00:01	00:00:02	00:03:20
T3	83	4	137	2011-09-12	10:54:37	IS	Interação social	10:59:57	11:00:04	00:00:07	00:00:01	00:00:08	00:13:20
T3	83	4	137	2011-09-12	10:54:37	LAM	Lambendo parede	11:00:05	11:00:08	00:00:03	00:00:01	00:00:04	00:06:40
T3	83	4	137	2011-09-12	10:54:37	SH	Sham	11:00:09	11:00:10	00:00:01	00:00:01	00:00:02	00:03:20
T3	83	4	137	2011-09-12	10:54:37	MOV	Movimentação	11:00:11	11:00:15	00:00:04	00:00:01	00:00:05	00:08:20
T3	83	4	137	2011-09-12	10:54:37	BE	Bebendo	11:00:16	11:00:20	00:00:04	00:00:01	00:00:05	00:08:20
T3	83	4	137	2011-09-12	10:54:37	SH	Sham	11:00:21	11:00:26	00:00:05	00:00:01	00:00:06	00:10:00
T3	83	4	137	2011-09-12	10:54:37	AA	Alerta (ativo)	11:00:27	11:00:28	00:00:01	00:00:01	00:00:02	00:03:20
T3	83	4	137	2011-09-12	10:54:37	SH	Sham	11:00:29	11:00:30	00:00:01	00:00:01	00:00:02	00:03:20
T3	83	4	137	2011-09-12	10:54:37	AA	Alerta (ativo)	11:00:31	11:00:32	00:00:01	00:00:01	00:00:02	00:03:20
T3	83	4	137	2011-09-12	10:54:37	MOV	Locomoção	11:00:33	11:00:37	00:00:04	00:00:00	00:00:04	00:06:40
T1	137	5	83	2011-09-12	10:54:37	AA	Alerta (ativo)	10:54:37	10:54:50	00:00:13	00:00:01	00:00:14	00:23:20
T1	137	5	83	2011-09-12	10:54:37	TES	Recompensa	10:54:51	10:54:52	00:00:01	00:00:01	00:00:02	00:03:20
T1	137	5	83	2011-09-12	10:54:37	C	Comendo	10:54:53	10:55:03	00:00:10	00:00:01	00:00:11	00:18:20
T1	137	5	83	2011-09-12	10:54:37	AA	Alerta (ativo)	10:55:04	10:55:05	00:00:01	00:00:01	00:00:02	00:03:20
T1	137	5	83	2011-09-12	10:54:37	TES	Recompensa	10:55:06	10:55:07	00:00:01	00:00:01	00:00:02	00:03:20
T1	137	5	83	2011-09-12	10:54:37	C	Comendo	10:55:08	10:55:11	00:00:03	00:00:01	00:00:04	00:06:40
T1	137	5	83	2011-09-12	10:54:37	WE	Weaving	10:55:12	10:55:13	00:00:01	00:00:01	00:00:02	00:03:20
T1	137	5	83	2011-09-12	10:54:37	AA	Alerta (ativo)	10:55:14	10:55:21	00:00:07	00:00:01	00:00:08	00:13:20
T1	137	5	83	2011-09-12	10:54:37	TES	Recompensa	10:55:22	10:55:23	00:00:01	00:00:01	00:00:02	00:03:20
T1	137	5	83	2011-09-12	10:54:37	C	Comendo	10:55:24	10:55:29	00:00:05	00:00:01	00:00:06	00:10:00
T1	137	5	83	2011-09-12	10:54:37	AA	Alerta (ativo)	10:55:30	10:55:35	00:00:05	00:00:01	00:00:06	00:10:00
T1	137	5	83	2011-09-12	10:54:37	TES	Recompensa	10:55:36	10:55:37	00:00:01	00:00:01	00:00:02	00:03:20
T1	137	5	83	2011-09-12	10:54:37	C	Comendo	10:55:38	10:55:45	00:00:07	00:00:01	00:00:08	00:13:20
T1	137	5	83	2011-09-12	10:54:37	WE	Weaving	10:55:46	10:55:47	00:00:01	00:00:01	00:00:02	00:03:20
T1	137	5	83	2011-09-12	10:54:37	AA	Alerta (ativo)	10:55:48	10:55:51	00:00:03	00:00:01	00:00:04	00:06:40
T1	137	5	83	2011-09-12	10:54:37	TES	Teste falso	10:55:52	10:55:53	00:00:01	00:00:01	00:00:02	00:03:20
T1	137	5	83	2011-09-12	10:54:37	AA	Alerta (ativo)	10:55:54	10:56:00	00:00:06	00:00:01	00:00:07	00:11:40
T1	137	5	83	2011-09-12	10:54:37	SH	Sham	10:56:01	10:56:03	00:00:02	00:00:01	00:00:03	00:05:00
T1	137	5	83	2011-09-12	10:54:37	AC	Aceno cabeça	10:56:04	10:56:05	00:00:01	00:00:01	00:00:02	00:03:20
T1	137	5	83	2011-09-12	10:54:37	AA	Alerta (ativo)	10:56:06	10:56:06	00:00:00	00:00:01	00:00:01	00:01:40
T1	137	5	83	2011-09-12	10:54:37	TES	Teste falso	10:56:07	10:56:08	00:00:01	00:00:01	00:00:02	00:03:20
T1	137	5	83	2011-09-12	10:54:37	AA	Alerta (ativo)	10:56:09	10:56:11	00:00:02	00:00:01	00:00:03	00:05:00
T1	137	5	83	2011-09-12	10:54:37	WE	Weaving	10:56:12	10:56:14	00:00:02	00:00:01	00:00:03	00:05:00
T1	137	5	83	2011-09-12	10:54:37	AA	Alerta (ativo)	10:56:15	10:56:16	00:00:01	00:00:01	00:00:02	00:03:20
T1	137	5	83	2011-09-12	10:54:37	WE	Weaving	10:56:17	10:56:18	00:00:01	00:00:01	00:00:02	00:03:20
T1	137	5	83	2011-09-12	10:54:37	AA	Alerta (ativo)	10:56:19	10:56:22	00:00:03	00:00:01	00:00:04	00:06:40
T1	137	5	83	2011-09-12	10:54:37	TES	Teste falso	10:56:23	10:56:24	00:00:01	00:00:01	00:00:02	00:03:20
T1	137	5	83	2011-09-12	10:54:37	AA	Alerta (ativo)	10:56:25	10:56:26	00:00:01	00:00:01	00:00:02	00:03:20
T1	137	5	83	2011-09-12	10:54:37	WE	Weaving	10:56:27	10:56:30	00:00:03	00:00:01	00:00:04	00:06:40
T1	137	5	83	2011-09-12	10:54:37	AC	Aceno cabeça	10:56:31	10:56:32	00:00:01	00:00:01	00:00:02	00:03:20
T1	137	5	83	2011-09-12	10:54:37	AA	Alerta (ativo)	10:56:33	10:56:37	00:00:04	00:00:01	00:00:05	00:08:20
T1	137	5	83	2011-09-12	10:54:37	TES	Teste falso	10:56:38	10:56:39	00:00:01	00:00:01	00:00:02	00:03:20
T1	137	5	83	2011-09-12	10:54:37	SH	Sham	10:56:40	10:56:42	00:00:02	00:00:01	00:00:03	00:05:00
T1	137	5	83	2011-09-12	10:54:37	MOV	Movimentação	10:56:43	10:56:45	00:00:02	00:00:01	00:00:03	00:05:00
T1	137	5	83	2011-09-12	10:54:37	AC	Aceno cabeça	10:56:46	10:56:48	00:00:02	00:00:01	00:00:03	00:05:00
T1	137	5	83	2011-09-12	10:54:37	AA	Alerta (ativo)	10:56:49	10:56:50	00:00:01	00:00:01	00:00:02	00:03:20
T1	137	5	83	2011-09-12	10:54:37	AC	Aceno cabeça	10:56:51	10:56:52	00:00:01	00:00:01	00:00:02	00:03:20
T1	137	5	83	2011-09-12	10:54:37	AP	Alerta (passivo)	10:56:53	10:56:57	00:00:04	00:00:01	00:00:05	00:08:20
T1	137	5	83	2011-09-12	10:54:37	AC	Aceno cabeça	10:56:58	10:57:00	00:00:02	00:00:01	00:00:03	00:05:00
T1	137	5	83	2011-09-12	10:54:37	WE	Weaving	10:57:01	10:57:02	00:00:01	00:00:01	00:00:02	00:03:20
T1	137	5	83	2011-09-12	10:54:37	AC	Aceno cabeça	10:57:03	10:57:04	00:00:01	00:00:01	00:00:02	00:03:20
T1	137	5	83	2011-09-12	10:54:37	AA	Alerta (ativo)	10:57:05	10:57:05	00:00:00	00:00:01	00:00:01	00:01:40
T1	137	5	83	2011-09-12	10:54:37	TES	Teste falso	10:57:06	10:57:07	00:00:01	00:00:01	00:00:02	00:03:20
T1	137	5	83	2011-09-12	10:54:37	AA	Alerta (ativo)	10:57:08	10:57:10	00:00:02	00:00:01	00:00:03	00:05:00
T1	137	5	83	2011-09-12	10:54:37	MOV	Movimentação	10:57:11	10:57:13	00:00:02	00:00:01	00:00:03	00:05:00
T1	137	5	83	2011-09-12	10:54:37	AC	Aceno cabeça	10:57:14	10:57:17	00:00:03	00:00:01	00:00:04	00:06:40
T1	137	5	83	2011-09-12	10:54:37	WE	Weaving	10:57:18	10:57:19	00:00:01	00:00:01	00:00:02	00:03:20
T1	137	5	83	2011-09-12	10:54:37	O	Tentando abrir baia	10:57:20	10:57:21	00:00:01	00:00:01	00:00:02	00:03:20
T1	137	5	83	2011-09-12	10:54:37	AA	Alerta (ativo)	10:57:22	10:57:23	00:00:01	00:00:01	00:00:02	00:03:20
T1	137	5	83	2011-09-12	10:54:37	TES	Teste falso	10:57:24	10:57:25	00:00:01	00:00:01	00:00:02	00:03:20
T1	137	5	83	2011-09-12	10:54:37	AA	Alerta (ativo)	10:57:26	10:57:27	00:00:01	00:00:01	00:00:02	00:03:20
T1	137	5	83	2011-09-12	10:54:37	MOV	Movimentação	10:57:28	10:57:31	00:00:03	00:00:01	00:00:04	00:06:40
T1	137	5	83	2011-09-12	10:54:37	WE	Weaving	10:57:32	10:57:34	00:00:02	00:00:01	00:00:03	00:05:00
T1	137	5	83	2011-09-12	10:54:37	AA	Alerta (ativo)	10:57:35	10:57:36	00:00:01	00:00:01	00:00:02	00:03:20
T1	137	5	83	2011-09-12	10:54:37	TES	Teste falso	10:57:37	10:57:38	00:00:01	00:00:01	00:00:02	00:03:20
T1	137	5	83	2011-09-12	10:54:37	AA	Alerta (ativo)	10:57:39	10:57:41	00:00:02	00:00:01	00:00:03	00:05:00
T1	137	5	83	2011-09-12	10:54:37	MOV	Locomoção	10:57:42	10:57:44	00:00:02	00:00:01	00:00:03	00:05:00
T1	137	5	83	2011-09-12	10:54:37	AC	Aceno cabeça	10:57:45	10:57:47	00:00:02	00:00:01	00:00:03	00:05:00
T1	137	5	83	2011-09-12	10:54:37	AP	Alerta (passivo)	10:57:48	10:57:53	00:00:05	00:00:01	00:00:06	00:10:00
T1	137	5	83	2011-09-12	10:54:37	WE	Weaving	10:57:54	10:57:55	00:00:01	00:00:01	00:00:02	00:03:20
T1	137	5	83	2011-09-12	10:54:37	AC	Aceno cabeça	10:57:56	10:57:57	00:00:01	00:00:01	00:00:02	00:03:20
T1	137	5	83	2011-09-12	10:54:37	MOV	Locomoção	10:57:58	10:57:59	00:00:01	00:00:01	00:00:02	00:03:20
T1	137	5	83	2011-09-12	10:54:37	EX	Farejando	10:58:00	10:58:02	00:00:02	00:00:01	00:00:03	00:05:00
T1	137	5	83	2011-09-12	10:54:37	AC	Aceno cabeça	10:58:03	10:58:05	00:00:02	00:00:01	00:00:03	00:05:00
T1	137	5	83	2011-09-12	10:54:37	WE	Weaving	10:58:06	10:58:07	00:00:01	00:00:01	00:00:02	00:03:20
T1	137	5	83	2011-09-12	10:54:37	O	Tentando abrir baia	10:58:08	10:58:10	00:00:02	00:00:01	00:00:03	00:05:00
T1	137	5	83	2011-09-12	10:54:37	AA	Alerta (ativo)	10:58:11	10:58:17	00:00:06	00:00:01	00:00:07	00:11:40
T1	137	5	83	2011-09-12	10:54:37	SH	Sham	10:58:18	10:58:19	00:00:01	00:00:01	00:00:02	00:03:20
T1	137	5	83	2011-09-12	10:54:37	M	Manutenção	10:58:20	10:58:21	00:00:01	00:00:01	00:00:02	00:03:20
T1	137	5	83	2011-09-12	10:54:37	SH	Sham	10:58:22	10:58:24	00:00:02	00:00:01	00:00:03	00:05:00
T1	137	5	83	2011-09-12	10:54:37	IS	Interação social	10:58:25	10:58:29	00:00:04	00:00:01	00:00:05	00:08:20
T1	137	5	83	2011-09-12	10:54:37	SH	Sham	10:58:30	10:58:32	00:00:02	00:00:01	00:00:03	00:05:00
T1	137	5	83	2011-09-12	10:54:37	AP	Alerta (passivo)	10:58:33	10:58:40	00:00:07	00:00:01	00:00:08	00:13:20
T1	137	5	83	2011-09-12	10:54:37	SH	Sham	10:58:41	10:58:52	00:00:11	00:00:01	00:00:12	00:20:00
T1	137	5	83	2011-09-12	10:54:37	AA	Alerta (ativo)	10:58:53	10:58:54	00:00:01	00:00:01	00:00:02	00:03:20
T1	137	5	83	2011-09-12	10:54:37	SH	Sham	10:58:55	10:58:56	00:00:01	00:00:01	00:00:02	00:03:20
T1	137	5	83	2011-09-12	10:54:37	AA	Alerta (ativo)	10:58:57	10:58:59	00:00:02	00:00:01	00:00:03	00:05:00
T1	137	5	83	2011-09-12	10:54:37	MOV	Locomoção	10:59:00	10:59:01	00:00:01	00:00:01	00:00:02	00:03:20
T1	137	5	83	2011-09-12	10:54:37	BE	Bebendo	10:59:02	10:59:04	00:00:02	00:00:01	00:00:03	00:05:00
T1	137	5	83	2011-09-12	10:54:37	AA	Alerta (ativo)	10:59:05	10:59:15	00:00:10	00:00:01	00:00:11	00:18:20
T1	137	5	83	2011-09-12	10:54:37	BB	Batendo boca	10:59:16	10:59:18	00:00:02	00:00:01	00:00:03	00:05:00
T1	137	5	83	2011-09-12	10:54:37	AC	Aceno cabeça	10:59:19	10:59:20	00:00:01	00:00:01	00:00:02	00:03:20
T1	137	5	83	2011-09-12	10:54:37	SH	Sham	10:59:21	10:59:24	00:00:03	00:00:01	00:00:04	00:06:40
T1	137	5	83	2011-09-12	10:54:37	BB	Batendo boca	10:59:25	10:59:27	00:00:02	00:00:01	00:00:03	00:05:00
T1	137	5	83	2011-09-12	10:54:37	LAM	Lambendo alça (E)	10:59:28	10:59:30	00:00:02	00:00:01	00:00:03	00:05:00
T1	137	5	83	2011-09-12	10:54:37	SH	Sham	10:59:31	10:59:33	00:00:02	00:00:01	00:00:03	00:05:00
T1	137	5	83	2011-09-12	10:54:37	AP	Alerta (passivo)	10:59:34	10:59:39	00:00:05	00:00:01	00:00:06	00:10:00
T1	137	5	83	2011-09-12	10:54:37	AA	Alerta (ativo)	10:59:40	10:59:46	00:00:06	00:00:01	00:00:07	00:11:40
T1	137	5	83	2011-09-12	10:54:37	AP	Alerta (passivo)	10:59:47	10:59:52	00:00:05	00:00:01	00:00:06	00:10:00
T1	137	5	83	2011-09-12	10:54:37	AC	Aceno cabeça	10:59:53	10:59:54	00:00:01	00:00:01	00:00:02	00:03:20
T1	137	5	83	2011-09-12	10:54:37	SH	Sham	10:59:55	10:59:56	00:00:01	00:00:01	00:00:02	00:03:20
T1	137	5	83	2011-09-12	10:54:37	AC	Aceno cabeça	10:59:57	11:00:00	00:00:03	00:00:01	00:00:04	00:06:40
T1	137	5	83	2011-09-12	10:54:37	IS	Interação social	11:00:01	11:00:03	00:00:02	00:00:01	00:00:03	00:05:00
T1	137	5	83	2011-09-12	10:54:37	CAG	CAG	11:00:04	11:00:05	00:00:01	00:00:01	00:00:02	00:03:20
T1	137	5	83	2011-09-12	10:54:37	SH	Sham	11:00:06	11:00:11	00:00:05	00:00:01	00:00:06	00:10:00
T1	137	5	83	2011-09-12	10:54:37	AA	Alerta (ativo)	11:00:12	11:00:14	00:00:02	00:00:01	00:00:03	00:05:00
T1	137	5	83	2011-09-12	10:54:37	SH	Sham	11:00:15	11:00:17	00:00:02	00:00:01	00:00:03	00:05:00
T1	137	5	83	2011-09-12	10:54:37	AC	Aceno cabeça	11:00:18	11:00:20	00:00:02	00:00:01	00:00:03	00:05:00
T1	137	5	83	2011-09-12	10:54:37	BB	Batendo boca	11:00:21	11:00:23	00:00:02	00:00:01	00:00:03	00:05:00
T1	137	5	83	2011-09-12	10:54:37	AC	Aceno cabeça	11:00:24	11:00:25	00:00:01	00:00:01	00:00:02	00:03:20
T1	137	5	83	2011-09-12	10:54:37	AP	Alerta (passivo)	11:00:26	11:00:32	00:00:06	00:00:01	00:00:07	00:11:40
T1	137	5	83	2011-09-12	10:54:37	AA	Alerta (ativo)	11:00:33	11:00:37	00:00:04	00:00:00	00:00:04	00:06:40
T2	137	5	*	2011-09-20	16:03:01	AA	Alerta (ativo)	16:03:01	16:03:17	00:00:16	00:00:01	00:00:17	00:28:20
T2	137	5	*	2011-09-20	16:03:01	TES	Recompensa	16:03:18	16:03:19	00:00:01	00:00:01	00:00:02	00:03:20
T2	137	5	*	2011-09-20	16:03:01	C	Comendo	16:03:20	16:03:29	00:00:09	00:00:01	00:00:10	00:16:40
T2	137	5	*	2011-09-20	16:03:01	AA	Alerta (ativo)	16:03:30	16:03:32	00:00:02	00:00:01	00:00:03	00:05:00
T2	137	5	*	2011-09-20	16:03:01	TES	Recompensa	16:03:33	16:03:34	00:00:01	00:00:01	00:00:02	00:03:20
T2	137	5	*	2011-09-20	16:03:01	C	Comendo	16:03:35	16:03:44	00:00:09	00:00:01	00:00:10	00:16:40
T2	137	5	*	2011-09-20	16:03:01	AC	Aceno cabeça	16:03:45	16:03:46	00:00:01	00:00:01	00:00:02	00:03:20
T2	137	5	*	2011-09-20	16:03:01	TES	Recompensa	16:03:47	16:03:48	00:00:01	00:00:01	00:00:02	00:03:20
T2	137	5	*	2011-09-20	16:03:01	C	Comendo	16:03:49	16:04:00	00:00:11	00:00:01	00:00:12	00:20:00
T2	137	5	*	2011-09-20	16:03:01	AA	Alerta (ativo)	16:04:01	16:04:01	00:00:00	00:00:01	00:00:01	00:01:40
T2	137	5	*	2011-09-20	16:03:01	TES	Recompensa	16:04:02	16:04:03	00:00:01	00:00:01	00:00:02	00:03:20
T2	137	5	*	2011-09-20	16:03:01	C	Comendo	16:04:04	16:04:10	00:00:06	00:00:01	00:00:07	00:11:40
T2	137	5	*	2011-09-20	16:03:01	AA	Alerta (ativo)	16:04:11	16:04:16	00:00:05	00:00:01	00:00:06	00:10:00
T2	137	5	*	2011-09-20	16:03:01	TES	Teste falso	16:04:17	16:04:18	00:00:01	00:00:01	00:00:02	00:03:20
T2	137	5	*	2011-09-20	16:03:01	SH	Sham	16:04:19	16:04:26	00:00:07	00:00:01	00:00:08	00:13:20
T2	137	5	*	2011-09-20	16:03:01	AA	Alerta (ativo)	16:04:27	16:04:30	00:00:03	00:00:01	00:00:04	00:06:40
T2	137	5	*	2011-09-20	16:03:01	TES	Teste falso	16:04:31	16:04:32	00:00:01	00:00:01	00:00:02	00:03:20
T2	137	5	*	2011-09-20	16:03:01	SH	Sham	16:04:33	16:04:39	00:00:06	00:00:01	00:00:07	00:11:40
T2	137	5	*	2011-09-20	16:03:01	AC	Aceno cabeça	16:04:40	16:04:40	00:00:00	00:00:01	00:00:01	00:01:40
T2	137	5	*	2011-09-20	16:03:01	AA	Alerta (ativo)	16:04:41	16:04:46	00:00:05	00:00:01	00:00:06	00:10:00
T2	137	5	*	2011-09-20	16:03:01	TES	Teste falso	16:04:47	16:04:48	00:00:01	00:00:01	00:00:02	00:03:20
T2	137	5	*	2011-09-20	16:03:01	SH	Sham	16:04:49	16:04:51	00:00:02	00:00:01	00:00:03	00:05:00
T2	137	5	*	2011-09-20	16:03:01	LAM	Lambendo alça (D)	16:04:52	16:04:56	00:00:04	00:00:01	00:00:05	00:08:20
T2	137	5	*	2011-09-20	16:03:01	SH	Sham	16:04:57	16:05:00	00:00:03	00:00:01	00:00:04	00:06:40
T2	137	5	*	2011-09-20	16:03:01	AA	Alerta (ativo)	16:05:01	16:05:02	00:00:01	00:00:01	00:00:02	00:03:20
T2	137	5	*	2011-09-20	16:03:01	TES	Teste falso	16:05:03	16:05:04	00:00:01	00:00:01	00:00:02	00:03:20
T2	137	5	*	2011-09-20	16:03:01	SH	Sham	16:05:05	16:05:10	00:00:05	00:00:01	00:00:06	00:10:00
T2	137	5	*	2011-09-20	16:03:01	AA	Alerta (ativo)	16:05:11	16:05:16	00:00:05	00:00:01	00:00:06	00:10:00
T2	137	5	*	2011-09-20	16:03:01	TES	Teste falso	16:05:17	16:05:18	00:00:01	00:00:01	00:00:02	00:03:20
T2	137	5	*	2011-09-20	16:03:01	SH	Sham	16:05:19	16:05:23	00:00:04	00:00:01	00:00:05	00:08:20
T2	137	5	*	2011-09-20	16:03:01	M	Manutenção	16:05:24	16:05:25	00:00:01	00:00:01	00:00:02	00:03:20
T2	137	5	*	2011-09-20	16:03:01	SH	Sham	16:05:26	16:05:28	00:00:02	00:00:01	00:00:03	00:05:00
T2	137	5	*	2011-09-20	16:03:01	AC	Aceno cabeça	16:05:29	16:05:31	00:00:02	00:00:01	00:00:03	00:05:00
T2	137	5	*	2011-09-20	16:03:01	TES	Teste falso	16:05:32	16:05:33	00:00:01	00:00:01	00:00:02	00:03:20
T2	137	5	*	2011-09-20	16:03:01	SH	Sham	16:05:34	16:05:41	00:00:07	00:00:01	00:00:08	00:13:20
T2	137	5	*	2011-09-20	16:03:01	MOR	Mordendo baia	16:05:42	16:05:43	00:00:01	00:00:01	00:00:02	00:03:20
T2	137	5	*	2011-09-20	16:03:01	AC	Aceno cabeça	16:05:44	16:05:45	00:00:01	00:00:01	00:00:02	00:03:20
T2	137	5	*	2011-09-20	16:03:01	AA	Alerta (ativo)	16:05:46	16:05:47	00:00:01	00:00:01	00:00:02	00:03:20
T2	137	5	*	2011-09-20	16:03:01	TES	Teste falso	16:05:48	16:05:49	00:00:01	00:00:01	00:00:02	00:03:20
T2	137	5	*	2011-09-20	16:03:01	SH	Sham	16:05:50	16:05:51	00:00:01	00:00:01	00:00:02	00:03:20
T2	137	5	*	2011-09-20	16:03:01	LAM	Lambendo alça (E)	16:05:52	16:05:53	00:00:01	00:00:01	00:00:02	00:03:20
T2	137	5	*	2011-09-20	16:03:01	AA	Alerta (ativo)	16:05:54	16:06:02	00:00:08	00:00:01	00:00:09	00:15:00
T2	137	5	*	2011-09-20	16:03:01	TES	Teste falso	16:06:03	16:06:04	00:00:01	00:00:01	00:00:02	00:03:20
T2	137	5	*	2011-09-20	16:03:01	SH	Sham	16:06:05	16:06:12	00:00:07	00:00:01	00:00:08	00:13:20
T2	137	5	*	2011-09-20	16:03:01	AA	Alerta (ativo)	16:06:13	16:06:25	00:00:12	00:00:01	00:00:13	00:21:40
T2	137	5	*	2011-09-20	16:03:01	AC	Aceno cabeça	16:06:26	16:06:27	00:00:01	00:00:01	00:00:02	00:03:20
T2	137	5	*	2011-09-20	16:03:01	AA	Alerta (ativo)	16:06:28	16:06:31	00:00:03	00:00:01	00:00:04	00:06:40
T2	137	5	*	2011-09-20	16:03:01	AC	Aceno cabeça	16:06:32	16:06:38	00:00:06	00:00:01	00:00:07	00:11:40
T2	137	5	*	2011-09-20	16:03:01	AA	Alerta (ativo)	16:06:39	16:06:57	00:00:18	00:00:01	00:00:19	00:31:40
T2	137	5	*	2011-09-20	16:03:01	AC	Aceno cabeça	16:06:58	16:06:59	00:00:01	00:00:01	00:00:02	00:03:20
T2	137	5	*	2011-09-20	16:03:01	MOV	Locomoção	16:07:00	16:07:04	00:00:04	00:00:01	00:00:05	00:08:20
T2	137	5	*	2011-09-20	16:03:01	SH	Sham	16:07:05	16:07:09	00:00:04	00:00:01	00:00:05	00:08:20
T2	137	5	*	2011-09-20	16:03:01	AA	Alerta (ativo)	16:07:10	16:07:14	00:00:04	00:00:01	00:00:05	00:08:20
T2	137	5	*	2011-09-20	16:03:01	AC	Aceno cabeça	16:07:15	16:07:17	00:00:02	00:00:01	00:00:03	00:05:00
T2	137	5	*	2011-09-20	16:03:01	AP	Alerta (passivo)	16:07:18	16:07:38	00:00:20	00:00:01	00:00:21	00:35:00
T2	137	5	*	2011-09-20	16:03:01	SH	Sham	16:07:39	16:07:47	00:00:08	00:00:01	00:00:09	00:15:00
T2	137	5	*	2011-09-20	16:03:01	AC	Aceno cabeça	16:07:48	16:07:50	00:00:02	00:00:01	00:00:03	00:05:00
T2	137	5	*	2011-09-20	16:03:01	MOR	Mordendo baia	16:07:51	16:07:56	00:00:05	00:00:01	00:00:06	00:10:00
T2	137	5	*	2011-09-20	16:03:01	AA	Alerta (ativo)	16:07:57	16:08:06	00:00:09	00:00:01	00:00:10	00:16:40
T2	137	5	*	2011-09-20	16:03:01	MOV	Locomoção	16:08:07	16:08:08	00:00:01	00:00:01	00:00:02	00:03:20
T2	137	5	*	2011-09-20	16:03:01	SH	Sham	16:08:09	16:08:11	00:00:02	00:00:01	00:00:03	00:05:00
T2	137	5	*	2011-09-20	16:03:01	AP	Alerta (passivo)	16:08:12	16:08:18	00:00:06	00:00:01	00:00:07	00:11:40
T2	137	5	*	2011-09-20	16:03:01	AC	Aceno cabeça	16:08:19	16:08:21	00:00:02	00:00:01	00:00:03	00:05:00
T2	137	5	*	2011-09-20	16:03:01	MOV	Locomoção	16:08:22	16:08:24	00:00:02	00:00:01	00:00:03	00:05:00
T2	137	5	*	2011-09-20	16:03:01	EX	Farejando	16:08:25	16:08:31	00:00:06	00:00:01	00:00:07	00:11:40
T2	137	5	*	2011-09-20	16:03:01	SH	Sham	16:08:32	16:08:45	00:00:13	00:00:01	00:00:14	00:23:20
T2	137	5	*	2011-09-20	16:03:01	AP	Alerta (passivo)	16:08:46	16:08:53	00:00:07	00:00:01	00:00:08	00:13:20
T2	137	5	*	2011-09-20	16:03:01	SH	Sham	16:08:54	16:08:59	00:00:05	00:00:01	00:00:06	00:10:00
T2	137	5	*	2011-09-20	16:03:01	AC	Aceno cabeça	16:09:00	16:09:01	00:00:01	00:00:00	00:00:01	00:01:40
T3	137	5	83	2011-10-24	13:42:11	AA	Alerta (ativo)	13:42:11	13:42:26	00:00:15	00:00:01	00:00:16	00:26:40
T3	137	5	83	2011-10-24	13:42:11	TES	Recompensa	13:42:27	13:42:28	00:00:01	00:00:01	00:00:02	00:03:20
T3	137	5	83	2011-10-24	13:42:11	MOV	Movimentação	13:42:29	13:42:30	00:00:01	00:00:01	00:00:02	00:03:20
T3	137	5	83	2011-10-24	13:42:11	AA	Alerta (ativo)	13:42:31	13:42:41	00:00:10	00:00:01	00:00:11	00:18:20
T3	137	5	83	2011-10-24	13:42:11	TES	Recompensa	13:42:42	13:42:43	00:00:01	00:00:01	00:00:02	00:03:20
T3	137	5	83	2011-10-24	13:42:11	C	Comendo	13:42:44	13:42:47	00:00:03	00:00:01	00:00:04	00:06:40
T3	137	5	83	2011-10-24	13:42:11	WE	Weaving	13:42:48	13:42:51	00:00:03	00:00:01	00:00:04	00:06:40
T3	137	5	83	2011-10-24	13:42:11	AC	Aceno cabeça	13:42:52	13:42:53	00:00:01	00:00:01	00:00:02	00:03:20
T3	137	5	83	2011-10-24	13:42:11	AA	Alerta (ativo)	13:42:54	13:42:55	00:00:01	00:00:01	00:00:02	00:03:20
T3	137	5	83	2011-10-24	13:42:11	TES	Recompensa	13:42:56	13:42:57	00:00:01	00:00:01	00:00:02	00:03:20
T3	137	5	83	2011-10-24	13:42:11	C	Comendo	13:42:58	13:43:01	00:00:03	00:00:01	00:00:04	00:06:40
T3	137	5	83	2011-10-24	13:42:11	WE	Weaving	13:43:02	13:43:04	00:00:02	00:00:01	00:00:03	00:05:00
T3	137	5	83	2011-10-24	13:42:11	AC	Aceno cabeça	13:43:05	13:43:06	00:00:01	00:00:01	00:00:02	00:03:20
T3	137	5	83	2011-10-24	13:42:11	AA	Alerta (ativo)	13:43:07	13:43:10	00:00:03	00:00:01	00:00:04	00:06:40
T3	137	5	83	2011-10-24	13:42:11	TES	Recompensa	13:43:11	13:43:12	00:00:01	00:00:01	00:00:02	00:03:20
T3	137	5	83	2011-10-24	13:42:11	C	Comendo	13:43:13	13:43:18	00:00:05	00:00:01	00:00:06	00:10:00
T3	137	5	83	2011-10-24	13:42:11	AA	Alerta (ativo)	13:43:19	13:43:23	00:00:04	00:00:01	00:00:05	00:08:20
T3	137	5	83	2011-10-24	13:42:11	AC	Aceno cabeça	13:43:24	13:43:25	00:00:01	00:00:01	00:00:02	00:03:20
T3	137	5	83	2011-10-24	13:42:11	TES	Recompensa	13:43:26	13:43:27	00:00:01	00:00:01	00:00:02	00:03:20
T3	137	5	83	2011-10-24	13:42:11	C	Comendo	13:43:28	13:43:35	00:00:07	00:00:01	00:00:08	00:13:20
T3	137	5	83	2011-10-24	13:42:11	AC	Aceno cabeça	13:43:36	13:43:37	00:00:01	00:00:01	00:00:02	00:03:20
T3	137	5	83	2011-10-24	13:42:11	LAM	Lambendo alça (D)	13:43:38	13:43:40	00:00:02	00:00:01	00:00:03	00:05:00
T3	137	5	83	2011-10-24	13:42:11	TES	Recompensa	13:43:41	13:43:42	00:00:01	00:00:01	00:00:02	00:03:20
T3	137	5	83	2011-10-24	13:42:11	C	Comendo	13:43:43	13:43:53	00:00:10	00:00:01	00:00:11	00:18:20
T3	137	5	83	2011-10-24	13:42:11	AA	Alerta (ativo)	13:43:54	13:43:56	00:00:02	00:00:01	00:00:03	00:05:00
T3	137	5	83	2011-10-24	13:42:11	TES	Recompensa	13:43:57	13:43:58	00:00:01	00:00:01	00:00:02	00:03:20
T3	137	5	83	2011-10-24	13:42:11	C	Comendo	13:43:59	13:44:07	00:00:08	00:00:01	00:00:09	00:15:00
T3	137	5	83	2011-10-24	13:42:11	AA	Alerta (ativo)	13:44:08	13:44:10	00:00:02	00:00:01	00:00:03	00:05:00
T3	137	5	83	2011-10-24	13:42:11	C	Comendo	13:44:11	13:44:23	00:00:12	00:00:01	00:00:13	00:21:40
T3	137	5	83	2011-10-24	13:42:11	AA	Alerta (ativo)	13:44:24	13:44:25	00:00:01	00:00:01	00:00:02	00:03:20
T3	137	5	83	2011-10-24	13:42:11	TES	Recompensa	13:44:26	13:44:27	00:00:01	00:00:01	00:00:02	00:03:20
T3	137	5	83	2011-10-24	13:42:11	C	Comendo	13:44:28	13:44:31	00:00:03	00:00:01	00:00:04	00:06:40
T3	137	5	83	2011-10-24	13:42:11	AA	Alerta (ativo)	13:44:32	13:44:38	00:00:06	00:00:01	00:00:07	00:11:40
T3	137	5	83	2011-10-24	13:42:11	AC	Aceno cabeça	13:44:39	13:44:41	00:00:02	00:00:01	00:00:03	00:05:00
T3	137	5	83	2011-10-24	13:42:11	AA	Alerta (ativo)	13:44:42	13:44:42	00:00:00	00:00:01	00:00:01	00:01:40
T3	137	5	83	2011-10-24	13:42:11	TES	Recompensa	13:44:43	13:44:44	00:00:01	00:00:01	00:00:02	00:03:20
T3	137	5	83	2011-10-24	13:42:11	C	Comendo	13:44:45	13:44:47	00:00:02	00:00:01	00:00:03	00:05:00
T3	137	5	83	2011-10-24	13:42:11	LAM	Lambendo porta	13:44:48	13:44:51	00:00:03	00:00:01	00:00:04	00:06:40
T3	137	5	83	2011-10-24	13:42:11	AC	Aceno cabeça	13:44:52	13:44:53	00:00:01	00:00:01	00:00:02	00:03:20
T3	137	5	83	2011-10-24	13:42:11	AA	Alerta (ativo)	13:44:54	13:44:56	00:00:02	00:00:01	00:00:03	00:05:00
T3	137	5	83	2011-10-24	13:42:11	TES	Recompensa	13:44:57	13:44:58	00:00:01	00:00:01	00:00:02	00:03:20
T3	137	5	83	2011-10-24	13:42:11	C	Comendo	13:44:59	13:45:01	00:00:02	00:00:01	00:00:03	00:05:00
T3	137	5	83	2011-10-24	13:42:11	EX	Farejando	13:45:02	13:45:04	00:00:02	00:00:01	00:00:03	00:05:00
T3	137	5	83	2011-10-24	13:42:11	SH	Sham	13:45:05	13:45:08	00:00:03	00:00:01	00:00:04	00:06:40
T3	137	5	83	2011-10-24	13:42:11	AA	Alerta (ativo)	13:45:09	13:45:11	00:00:02	00:00:01	00:00:03	00:05:00
T3	137	5	83	2011-10-24	13:42:11	TES	Recompensa	13:45:12	13:45:13	00:00:01	00:00:01	00:00:02	00:03:20
T3	137	5	83	2011-10-24	13:42:11	C	Comendo	13:45:14	13:45:26	00:00:12	00:00:01	00:00:13	00:21:40
T3	137	5	83	2011-10-24	13:42:11	AC	Aceno cabeça	13:45:27	13:45:28	00:00:01	00:00:01	00:00:02	00:03:20
T3	137	5	83	2011-10-24	13:42:11	SH	Sham	13:45:29	13:45:31	00:00:02	00:00:01	00:00:03	00:05:00
T3	137	5	83	2011-10-24	13:42:11	LAM	Lambendo alça (E)	13:45:32	13:45:35	00:00:03	00:00:01	00:00:04	00:06:40
T3	137	5	83	2011-10-24	13:42:11	SH	Sham	13:45:36	13:45:38	00:00:02	00:00:01	00:00:03	00:05:00
T3	137	5	83	2011-10-24	13:42:11	AA	Alerta (ativo)	13:45:39	13:45:46	00:00:07	00:00:01	00:00:08	00:13:20
T3	137	5	83	2011-10-24	13:42:11	AC	Aceno cabeça	13:45:47	13:45:48	00:00:01	00:00:01	00:00:02	00:03:20
T3	137	5	83	2011-10-24	13:42:11	WE	Weaving	13:45:49	13:45:49	00:00:00	00:00:01	00:00:01	00:01:40
T3	137	5	83	2011-10-24	13:42:11	LAM	Lambendo alça (D)	13:45:50	13:45:51	00:00:01	00:00:01	00:00:02	00:03:20
T3	137	5	83	2011-10-24	13:42:11	AC	Aceno cabeça	13:45:52	13:45:54	00:00:02	00:00:01	00:00:03	00:05:00
T3	137	5	83	2011-10-24	13:42:11	AA	Alerta (ativo)	13:45:55	13:46:01	00:00:06	00:00:01	00:00:07	00:11:40
T3	137	5	83	2011-10-24	13:42:11	SH	Sham	13:46:02	13:46:08	00:00:06	00:00:01	00:00:07	00:11:40
T3	137	5	83	2011-10-24	13:42:11	AC	Aceno cabeça	13:46:09	13:46:12	00:00:03	00:00:01	00:00:04	00:06:40
T3	137	5	83	2011-10-24	13:42:11	AA	Alerta (ativo)	13:46:13	13:46:22	00:00:09	00:00:01	00:00:10	00:16:40
T3	137	5	83	2011-10-24	13:42:11	MOV	Locomoção	13:46:23	13:46:25	00:00:02	00:00:01	00:00:03	00:05:00
T3	137	5	83	2011-10-24	13:42:11	EX	Farejando	13:46:26	13:46:28	00:00:02	00:00:01	00:00:03	00:05:00
T3	137	5	83	2011-10-24	13:42:11	AA	Alerta (ativo)	13:46:29	13:46:30	00:00:01	00:00:01	00:00:02	00:03:20
T3	137	5	83	2011-10-24	13:42:11	AC	Aceno cabeça	13:46:31	13:46:32	00:00:01	00:00:01	00:00:02	00:03:20
T3	137	5	83	2011-10-24	13:42:11	IS	Farejando vizinho	13:46:33	13:46:35	00:00:02	00:00:01	00:00:03	00:05:00
T3	137	5	83	2011-10-24	13:42:11	AA	Alerta (ativo)	13:46:36	13:46:42	00:00:06	00:00:01	00:00:07	00:11:40
T3	137	5	83	2011-10-24	13:42:11	SH	Sham	13:46:43	13:46:44	00:00:01	00:00:01	00:00:02	00:03:20
T3	137	5	83	2011-10-24	13:42:11	MOV	Locomoção	13:46:45	13:46:46	00:00:01	00:00:01	00:00:02	00:03:20
T3	137	5	83	2011-10-24	13:42:11	EX	Farejando	13:46:47	13:46:48	00:00:01	00:00:01	00:00:02	00:03:20
T3	137	5	83	2011-10-24	13:42:11	MOV	Locomoção	13:46:49	13:46:51	00:00:02	00:00:01	00:00:03	00:05:00
T3	137	5	83	2011-10-24	13:42:11	AC	Aceno cabeça	13:46:52	13:46:53	00:00:01	00:00:01	00:00:02	00:03:20
T3	137	5	83	2011-10-24	13:42:11	EX	Farejando	13:46:54	13:46:55	00:00:01	00:00:01	00:00:02	00:03:20
T3	137	5	83	2011-10-24	13:42:11	AA	Alerta (ativo)	13:46:56	13:47:11	00:00:15	00:00:01	00:00:16	00:26:40
T3	137	5	83	2011-10-24	13:42:11	SH	Sham	13:47:12	13:47:14	00:00:02	00:00:01	00:00:03	00:05:00
T3	137	5	83	2011-10-24	13:42:11	MOV	Locomoção	13:47:15	13:47:18	00:00:03	00:00:01	00:00:04	00:06:40
T3	137	5	83	2011-10-24	13:42:11	AA	Alerta (ativo)	13:47:19	13:47:22	00:00:03	00:00:01	00:00:04	00:06:40
T3	137	5	83	2011-10-24	13:42:11	BB	Batendo boca	13:47:23	13:47:24	00:00:01	00:00:01	00:00:02	00:03:20
T3	137	5	83	2011-10-24	13:42:11	AC	Aceno cabeça	13:47:25	13:47:25	00:00:00	00:00:01	00:00:01	00:01:40
T3	137	5	83	2011-10-24	13:42:11	SH	Sham	13:47:26	13:47:28	00:00:02	00:00:01	00:00:03	00:05:00
T3	137	5	83	2011-10-24	13:42:11	AA	Alerta (ativo)	13:47:29	13:47:30	00:00:01	00:00:01	00:00:02	00:03:20
T3	137	5	83	2011-10-24	13:42:11	SH	Sham	13:47:31	13:47:32	00:00:01	00:00:01	00:00:02	00:03:20
T3	137	5	83	2011-10-24	13:42:11	AA	Alerta (ativo)	13:47:33	13:47:35	00:00:02	00:00:01	00:00:03	00:05:00
T3	137	5	83	2011-10-24	13:42:11	AC	Aceno cabeça	13:47:36	13:47:40	00:00:04	00:00:01	00:00:05	00:08:20
T3	137	5	83	2011-10-24	13:42:11	LAM	Lambendo alça (E)	13:47:41	13:47:46	00:00:05	00:00:01	00:00:06	00:10:00
T3	137	5	83	2011-10-24	13:42:11	SH	Sham	13:47:47	13:47:48	00:00:01	00:00:01	00:00:02	00:03:20
T3	137	5	83	2011-10-24	13:42:11	AA	Alerta (ativo)	13:47:49	13:47:52	00:00:03	00:00:01	00:00:04	00:06:40
T3	137	5	83	2011-10-24	13:42:11	SH	Sham	13:47:53	13:47:54	00:00:01	00:00:01	00:00:02	00:03:20
T3	137	5	83	2011-10-24	13:42:11	AA	Alerta (ativo)	13:47:55	13:48:11	00:00:16	00:00:00	00:00:16	00:26:40
T1	227	6	80	2011-10-26	09:24:13	AA	Alerta (ativo)	09:24:13	09:24:17	00:00:04	00:00:01	00:00:05	00:08:20
T1	227	6	80	2011-10-26	09:24:13	AC	Aceno cabeça	09:24:18	09:24:20	00:00:02	00:00:01	00:00:03	00:05:00
T1	227	6	80	2011-10-26	09:24:13	PAT	Pateando chão	09:24:21	09:24:25	00:00:04	00:00:01	00:00:05	00:08:20
T1	227	6	80	2011-10-26	09:24:13	AA	Alerta (ativo)	09:24:26	09:24:26	00:00:00	00:00:01	00:00:01	00:01:40
T1	227	6	80	2011-10-26	09:24:13	TES	Recompensa	09:24:27	09:24:28	00:00:01	00:00:01	00:00:02	00:03:20
T1	227	6	80	2011-10-26	09:24:13	C	Comendo	09:24:29	09:24:31	00:00:02	00:00:01	00:00:03	00:05:00
T1	227	6	80	2011-10-26	09:24:13	AC	Aceno cabeça	09:24:32	09:24:33	00:00:01	00:00:01	00:00:02	00:03:20
T1	227	6	80	2011-10-26	09:24:13	LAM	Lambendo porta	09:24:34	09:24:34	00:00:00	00:00:01	00:00:01	00:01:40
T1	227	6	80	2011-10-26	09:24:13	C	Comendo	09:24:35	09:24:43	00:00:08	00:00:01	00:00:09	00:15:00
T1	227	6	80	2011-10-26	09:24:13	TES	Recompensa	09:24:44	09:24:45	00:00:01	00:00:01	00:00:02	00:03:20
T1	227	6	80	2011-10-26	09:24:13	C	Comendo	09:24:46	09:24:56	00:00:10	00:00:01	00:00:11	00:18:20
T1	227	6	80	2011-10-26	09:24:13	AA	Alerta (ativo)	09:24:57	09:24:58	00:00:01	00:00:01	00:00:02	00:03:20
T1	227	6	80	2011-10-26	09:24:13	TES	Recompensa	09:24:59	09:25:00	00:00:01	00:00:01	00:00:02	00:03:20
T1	227	6	80	2011-10-26	09:24:13	C	Comendo	09:25:01	09:25:10	00:00:09	00:00:01	00:00:10	00:16:40
T1	227	6	80	2011-10-26	09:24:13	AA	Alerta (ativo)	09:25:11	09:25:12	00:00:01	00:00:01	00:00:02	00:03:20
T1	227	6	80	2011-10-26	09:24:13	TES	Recompensa	09:25:13	09:25:14	00:00:01	00:00:01	00:00:02	00:03:20
T1	227	6	80	2011-10-26	09:24:13	C	Comendo	09:25:15	09:25:24	00:00:09	00:00:01	00:00:10	00:16:40
T1	227	6	80	2011-10-26	09:24:13	PAT	Pateando chão	09:25:25	09:25:27	00:00:02	00:00:01	00:00:03	00:05:00
T1	227	6	80	2011-10-26	09:24:13	TES	Teste falso	09:25:28	09:25:29	00:00:01	00:00:01	00:00:02	00:03:20
T1	227	6	80	2011-10-26	09:24:13	SH	Sham	09:25:30	09:25:36	00:00:06	00:00:01	00:00:07	00:11:40
T1	227	6	80	2011-10-26	09:24:13	IS	Farejando vizinho	09:25:37	09:25:38	00:00:01	00:00:01	00:00:02	00:03:20
T1	227	6	80	2011-10-26	09:24:13	SH	Sham	09:25:39	09:25:43	00:00:04	00:00:01	00:00:05	00:08:20
T1	227	6	80	2011-10-26	09:24:13	TES	Teste falso	09:25:44	09:25:45	00:00:01	00:00:01	00:00:02	00:03:20
T1	227	6	80	2011-10-26	09:24:13	SH	Sham	09:25:46	09:25:56	00:00:10	00:00:01	00:00:11	00:18:20
T1	227	6	80	2011-10-26	09:24:13	AA	Alerta (ativo)	09:25:57	09:26:00	00:00:03	00:00:01	00:00:04	00:06:40
T1	227	6	80	2011-10-26	09:24:13	TES	Teste falso	09:26:01	09:26:02	00:00:01	00:00:01	00:00:02	00:03:20
T1	227	6	80	2011-10-26	09:24:13	SH	Sham	09:26:03	09:26:11	00:00:08	00:00:01	00:00:09	00:15:00
T1	227	6	80	2011-10-26	09:24:13	TES	Teste falso	09:26:12	09:26:13	00:00:01	00:00:01	00:00:02	00:03:20
T1	227	6	80	2011-10-26	09:24:13	AA	Alerta (ativo)	09:26:14	09:26:14	00:00:00	00:00:01	00:00:01	00:01:40
T1	227	6	80	2011-10-26	09:24:13	AC	Aceno cabeça	09:26:15	09:26:17	00:00:02	00:00:01	00:00:03	00:05:00
T1	227	6	80	2011-10-26	09:24:13	SH	Sham	09:26:18	09:26:18	00:00:00	00:00:01	00:00:01	00:01:40
T1	227	6	80	2011-10-26	09:24:13	AC	Aceno cabeça	09:26:19	09:26:20	00:00:01	00:00:01	00:00:02	00:03:20
T1	227	6	80	2011-10-26	09:24:13	SH	Sham	09:26:21	09:26:23	00:00:02	00:00:01	00:00:03	00:05:00
T1	227	6	80	2011-10-26	09:24:13	AC	Aceno cabeça	09:26:24	09:26:25	00:00:01	00:00:01	00:00:02	00:03:20
T1	227	6	80	2011-10-26	09:24:13	AA	Alerta (ativo)	09:26:26	09:26:26	00:00:00	00:00:01	00:00:01	00:01:40
T1	227	6	80	2011-10-26	09:24:13	TES	Recompensa	09:26:27	09:26:28	00:00:01	00:00:01	00:00:02	00:03:20
T1	227	6	80	2011-10-26	09:24:13	SH	Sham	09:26:29	09:26:32	00:00:03	00:00:01	00:00:04	00:06:40
T1	227	6	80	2011-10-26	09:24:13	PAT	Pateando chão	09:26:33	09:26:36	00:00:03	00:00:01	00:00:04	00:06:40
T1	227	6	80	2011-10-26	09:24:13	M	Manutenção	09:26:37	09:26:41	00:00:04	00:00:01	00:00:05	00:08:20
T1	227	6	80	2011-10-26	09:24:13	AA	Alerta (ativo)	09:26:42	09:26:43	00:00:01	00:00:01	00:00:02	00:03:20
T1	227	6	80	2011-10-26	09:24:13	TES	Teste falso	09:26:44	09:26:45	00:00:01	00:00:01	00:00:02	00:03:20
T1	227	6	80	2011-10-26	09:24:13	SH	Sham	09:26:46	09:26:50	00:00:04	00:00:01	00:00:05	00:08:20
T1	227	6	80	2011-10-26	09:24:13	AA	Alerta (ativo)	09:26:51	09:26:56	00:00:05	00:00:01	00:00:06	00:10:00
T1	227	6	80	2011-10-26	09:24:13	TES	Teste falso	09:26:57	09:26:58	00:00:01	00:00:01	00:00:02	00:03:20
T1	227	6	80	2011-10-26	09:24:13	SH	Sham	09:26:59	09:27:01	00:00:02	00:00:01	00:00:03	00:05:00
T1	227	6	80	2011-10-26	09:24:13	AC	Aceno cabeça	09:27:02	09:27:03	00:00:01	00:00:01	00:00:02	00:03:20
T1	227	6	80	2011-10-26	09:24:13	AA	Alerta (ativo)	09:27:04	09:27:12	00:00:08	00:00:01	00:00:09	00:15:00
T1	227	6	80	2011-10-26	09:24:13	TES	Recompensa	09:27:13	09:27:14	00:00:01	00:00:01	00:00:02	00:03:20
T1	227	6	80	2011-10-26	09:24:13	SH	Sham	09:27:15	09:27:19	00:00:04	00:00:01	00:00:05	00:08:20
T1	227	6	80	2011-10-26	09:24:13	AC	Aceno cabeça	09:27:20	09:27:21	00:00:01	00:00:01	00:00:02	00:03:20
T1	227	6	80	2011-10-26	09:24:13	AA	Alerta (ativo)	09:27:22	09:27:33	00:00:11	00:00:01	00:00:12	00:20:00
T1	227	6	80	2011-10-26	09:24:13	EX	Farejando	09:27:34	09:27:39	00:00:05	00:00:01	00:00:06	00:10:00
T1	227	6	80	2011-10-26	09:24:13	SH	Sham	09:27:40	09:27:48	00:00:08	00:00:01	00:00:09	00:15:00
T1	227	6	80	2011-10-26	09:24:13	AA	Alerta (ativo)	09:27:49	09:27:52	00:00:03	00:00:01	00:00:04	00:06:40
T1	227	6	80	2011-10-26	09:24:13	IS	Farejando vizinho	09:27:53	09:27:56	00:00:03	00:00:01	00:00:04	00:06:40
T1	227	6	80	2011-10-26	09:24:13	SH	Sham	09:27:57	09:27:59	00:00:02	00:00:01	00:00:03	00:05:00
T1	227	6	80	2011-10-26	09:24:13	AA	Alerta (ativo)	09:28:00	09:28:04	00:00:04	00:00:01	00:00:05	00:08:20
T1	227	6	80	2011-10-26	09:24:13	MOV	Locomoção	09:28:05	09:28:09	00:00:04	00:00:01	00:00:05	00:08:20
T1	227	6	80	2011-10-26	09:24:13	EX	Farejando	09:28:10	09:28:16	00:00:06	00:00:01	00:00:07	00:11:40
T1	227	6	80	2011-10-26	09:24:13	C	Comendo	09:28:17	09:30:09	00:01:52	00:00:01	00:01:53	03:08:20
T1	227	6	80	2011-10-26	09:24:13	MOV	Locomoção	09:30:10	09:30:13	00:00:03	00:00:00	00:00:03	00:05:00
T2	227	6	*	2011-11-03	09:58:41	AA	Alerta (ativo)	09:58:41	09:58:43	00:00:02	00:00:01	00:00:03	00:05:00
T2	227	6	*	2011-11-03	09:58:41	AC	Aceno cabeça	09:58:44	09:58:45	00:00:01	00:00:01	00:00:02	00:03:20
T2	227	6	*	2011-11-03	09:58:41	AA	Alerta (ativo)	09:58:46	09:58:57	00:00:11	00:00:01	00:00:12	00:20:00
T2	227	6	*	2011-11-03	09:58:41	TES	Recompensa	09:58:58	09:58:59	00:00:01	00:00:01	00:00:02	00:03:20
T2	227	6	*	2011-11-03	09:58:41	C	Comendo	09:59:00	09:59:06	00:00:06	00:00:01	00:00:07	00:11:40
T2	227	6	*	2011-11-03	09:58:41	AC	Aceno cabeça	09:59:07	09:59:09	00:00:02	00:00:01	00:00:03	00:05:00
T2	227	6	*	2011-11-03	09:58:41	AA	Alerta (ativo)	09:59:10	09:59:11	00:00:01	00:00:01	00:00:02	00:03:20
T2	227	6	*	2011-11-03	09:58:41	TES	Recompensa	09:59:12	09:59:13	00:00:01	00:00:01	00:00:02	00:03:20
T2	227	6	*	2011-11-03	09:58:41	C	Comendo	09:59:14	09:59:22	00:00:08	00:00:01	00:00:09	00:15:00
T2	227	6	*	2011-11-03	09:58:41	TL	Torcendo lábio	09:59:23	09:59:24	00:00:01	00:00:01	00:00:02	00:03:20
T2	227	6	*	2011-11-03	09:58:41	TES	Recompensa	09:59:25	09:59:26	00:00:01	00:00:01	00:00:02	00:03:20
T2	227	6	*	2011-11-03	09:58:41	C	Comendo	09:59:27	09:59:37	00:00:10	00:00:01	00:00:11	00:18:20
T2	227	6	*	2011-11-03	09:58:41	AC	Aceno cabeça	09:59:38	09:59:39	00:00:01	00:00:01	00:00:02	00:03:20
T2	227	6	*	2011-11-03	09:58:41	AA	Alerta (ativo)	09:59:40	09:59:40	00:00:00	00:00:01	00:00:01	00:01:40
T2	227	6	*	2011-11-03	09:58:41	C	Comendo	09:59:41	09:59:56	00:00:15	00:00:01	00:00:16	00:26:40
T2	227	6	*	2011-11-03	09:58:41	TES	Recompensa	09:59:57	09:59:58	00:00:01	00:00:01	00:00:02	00:03:20
T2	227	6	*	2011-11-03	09:58:41	C	Comendo	09:59:59	10:00:03	00:00:04	00:00:01	00:00:05	00:08:20
T2	227	6	*	2011-11-03	09:58:41	EX	Passando lábio na porta	10:00:04	10:00:06	00:00:02	00:00:01	00:00:03	00:05:00
T2	227	6	*	2011-11-03	09:58:41	SH	Sham	10:00:07	10:00:10	00:00:03	00:00:01	00:00:04	00:06:40
T2	227	6	*	2011-11-03	09:58:41	TES	Teste falso	10:00:11	10:00:12	00:00:01	00:00:01	00:00:02	00:03:20
T2	227	6	*	2011-11-03	09:58:41	SH	Sham	10:00:13	10:00:20	00:00:07	00:00:01	00:00:08	00:13:20
T2	227	6	*	2011-11-03	09:58:41	AC	Aceno cabeça	10:00:21	10:00:24	00:00:03	00:00:01	00:00:04	00:06:40
T2	227	6	*	2011-11-03	09:58:41	TES	Teste falso	10:00:25	10:00:26	00:00:01	00:00:01	00:00:02	00:03:20
T2	227	6	*	2011-11-03	09:58:41	SH	Sham	10:00:27	10:00:31	00:00:04	00:00:01	00:00:05	00:08:20
T2	227	6	*	2011-11-03	09:58:41	PAT	Pateando chão	10:00:32	10:00:39	00:00:07	00:00:01	00:00:08	00:13:20
T2	227	6	*	2011-11-03	09:58:41	AA	Alerta (ativo)	10:00:40	10:00:40	00:00:00	00:00:01	00:00:01	00:01:40
T2	227	6	*	2011-11-03	09:58:41	TES	Teste falso	10:00:41	10:00:42	00:00:01	00:00:01	00:00:02	00:03:20
T2	227	6	*	2011-11-03	09:58:41	SH	Sham	10:00:43	10:00:49	00:00:06	00:00:01	00:00:07	00:11:40
T2	227	6	*	2011-11-03	09:58:41	AC	Aceno cabeça	10:00:50	10:00:53	00:00:03	00:00:01	00:00:04	00:06:40
T2	227	6	*	2011-11-03	09:58:41	SH	Sham	10:00:54	10:00:55	00:00:01	00:00:01	00:00:02	00:03:20
T2	227	6	*	2011-11-03	09:58:41	TES	Teste falso	10:00:56	10:00:57	00:00:01	00:00:01	00:00:02	00:03:20
T2	227	6	*	2011-11-03	09:58:41	SH	Sham	10:00:58	10:01:00	00:00:02	00:00:01	00:00:03	00:05:00
T2	227	6	*	2011-11-03	09:58:41	AC	Aceno cabeça	10:01:01	10:01:02	00:00:01	00:00:01	00:00:02	00:03:20
T2	227	6	*	2011-11-03	09:58:41	PAT	Pateando chão	10:01:03	10:01:04	00:00:01	00:00:01	00:00:02	00:03:20
T2	227	6	*	2011-11-03	09:58:41	AC	Aceno cabeça	10:01:05	10:01:08	00:00:03	00:00:01	00:00:04	00:06:40
T2	227	6	*	2011-11-03	09:58:41	SH	Sham	10:01:09	10:01:10	00:00:01	00:00:01	00:00:02	00:03:20
T2	227	6	*	2011-11-03	09:58:41	TES	Teste falso	10:01:11	10:01:12	00:00:01	00:00:01	00:00:02	00:03:20
T2	227	6	*	2011-11-03	09:58:41	AA	Alerta (ativo)	10:01:13	10:01:17	00:00:04	00:00:01	00:00:05	00:08:20
T2	227	6	*	2011-11-03	09:58:41	PAT	Pateando chão	10:01:18	10:01:20	00:00:02	00:00:01	00:00:03	00:05:00
T2	227	6	*	2011-11-03	09:58:41	SH	Sham	10:01:21	10:01:24	00:00:03	00:00:01	00:00:04	00:06:40
T2	227	6	*	2011-11-03	09:58:41	TES	Teste falso	10:01:25	10:01:26	00:00:01	00:00:01	00:00:02	00:03:20
T2	227	6	*	2011-11-03	09:58:41	SH	Sham	10:01:27	10:01:30	00:00:03	00:00:01	00:00:04	00:06:40
T2	227	6	*	2011-11-03	09:58:41	PAT	Pateando chão	10:01:31	10:01:36	00:00:05	00:00:01	00:00:06	00:10:00
T2	227	6	*	2011-11-03	09:58:41	SH	Sham	10:01:37	10:01:39	00:00:02	00:00:01	00:00:03	00:05:00
T2	227	6	*	2011-11-03	09:58:41	TES	Teste falso	10:01:40	10:01:41	00:00:01	00:00:01	00:00:02	00:03:20
T2	227	6	*	2011-11-03	09:58:41	LAM	Lambendo parede	10:01:42	10:01:46	00:00:04	00:00:01	00:00:05	00:08:20
T2	227	6	*	2011-11-03	09:58:41	SH	Sham	10:01:47	10:01:49	00:00:02	00:00:01	00:00:03	00:05:00
T2	227	6	*	2011-11-03	09:58:41	AA	Alerta (ativo)	10:01:50	10:02:01	00:00:11	00:00:01	00:00:12	00:20:00
T2	227	6	*	2011-11-03	09:58:41	AC	Aceno cabeça	10:02:02	10:02:05	00:00:03	00:00:01	00:00:04	00:06:40
T2	227	6	*	2011-11-03	09:58:41	MOV	Movimentação	10:02:06	10:02:08	00:00:02	00:00:01	00:00:03	00:05:00
T2	227	6	*	2011-11-03	09:58:41	WE	Weaving	10:02:09	10:02:11	00:00:02	00:00:01	00:00:03	00:05:00
T2	227	6	*	2011-11-03	09:58:41	AA	Alerta (ativo)	10:02:12	10:02:16	00:00:04	00:00:01	00:00:05	00:08:20
T2	227	6	*	2011-11-03	09:58:41	EX	Farejando	10:02:17	10:02:22	00:00:05	00:00:01	00:00:06	00:10:00
T2	227	6	*	2011-11-03	09:58:41	AA	Alerta (ativo)	10:02:23	10:02:29	00:00:06	00:00:01	00:00:07	00:11:40
T2	227	6	*	2011-11-03	09:58:41	PAT	Pateando chão	10:02:30	10:02:31	00:00:01	00:00:01	00:00:02	00:03:20
T2	227	6	*	2011-11-03	09:58:41	EX	Farejando	10:02:32	10:02:34	00:00:02	00:00:01	00:00:03	00:05:00
T2	227	6	*	2011-11-03	09:58:41	AC	Aceno cabeça	10:02:35	10:02:36	00:00:01	00:00:01	00:00:02	00:03:20
T2	227	6	*	2011-11-03	09:58:41	LAM	Lambendo parede	10:02:37	10:02:46	00:00:09	00:00:01	00:00:10	00:16:40
T2	227	6	*	2011-11-03	09:58:41	AA	Alerta (ativo)	10:02:47	10:02:51	00:00:04	00:00:01	00:00:05	00:08:20
T2	227	6	*	2011-11-03	09:58:41	MOV	Movimentação	10:02:52	10:02:53	00:00:01	00:00:01	00:00:02	00:03:20
T2	227	6	*	2011-11-03	09:58:41	AA	Alerta (ativo)	10:02:54	10:02:55	00:00:01	00:00:01	00:00:02	00:03:20
T2	227	6	*	2011-11-03	09:58:41	PAT	Pateando chão	10:02:56	10:02:57	00:00:01	00:00:01	00:00:02	00:03:20
T2	227	6	*	2011-11-03	09:58:41	AC	Aceno cabeça	10:02:58	10:03:01	00:00:03	00:00:01	00:00:04	00:06:40
T2	227	6	*	2011-11-03	09:58:41	SH	Sham	10:03:02	10:03:09	00:00:07	00:00:01	00:00:08	00:13:20
T2	227	6	*	2011-11-03	09:58:41	LAM	Lambendo parede	10:03:10	10:03:13	00:00:03	00:00:01	00:00:04	00:06:40
T2	227	6	*	2011-11-03	09:58:41	TL	Torcendo lábio	10:03:14	10:03:17	00:00:03	00:00:01	00:00:04	00:06:40
T2	227	6	*	2011-11-03	09:58:41	SH	Sham	10:03:18	10:03:20	00:00:02	00:00:01	00:00:03	00:05:00
T2	227	6	*	2011-11-03	09:58:41	MOV	Movimentação	10:03:21	10:03:25	00:00:04	00:00:01	00:00:05	00:08:20
T2	227	6	*	2011-11-03	09:58:41	AC	Aceno cabeça	10:03:26	10:03:27	00:00:01	00:00:01	00:00:02	00:03:20
T2	227	6	*	2011-11-03	09:58:41	LAM	Lambendo parede	10:03:28	10:03:32	00:00:04	00:00:01	00:00:05	00:08:20
T2	227	6	*	2011-11-03	09:58:41	AA	Alerta (ativo)	10:03:33	10:03:34	00:00:01	00:00:01	00:00:02	00:03:20
T2	227	6	*	2011-11-03	09:58:41	AC	Aceno cabeça	10:03:35	10:03:36	00:00:01	00:00:01	00:00:02	00:03:20
T2	227	6	*	2011-11-03	09:58:41	SH	Sham	10:03:37	10:03:39	00:00:02	00:00:01	00:00:03	00:05:00
T2	227	6	*	2011-11-03	09:58:41	AA	Alerta (ativo)	10:03:40	10:03:43	00:00:03	00:00:01	00:00:04	00:06:40
T2	227	6	*	2011-11-03	09:58:41	MOV	Movimentação	10:03:44	10:03:47	00:00:03	00:00:01	00:00:04	00:06:40
T2	227	6	*	2011-11-03	09:58:41	AC	Aceno cabeça	10:03:48	10:03:52	00:00:04	00:00:01	00:00:05	00:08:20
T2	227	6	*	2011-11-03	09:58:41	AA	Alerta (ativo)	10:03:53	10:03:54	00:00:01	00:00:01	00:00:02	00:03:20
T2	227	6	*	2011-11-03	09:58:41	AC	Aceno cabeça	10:03:55	10:03:56	00:00:01	00:00:01	00:00:02	00:03:20
T2	227	6	*	2011-11-03	09:58:41	AA	Alerta (ativo)	10:03:57	10:03:59	00:00:02	00:00:01	00:00:03	00:05:00
T2	227	6	*	2011-11-03	09:58:41	MOV	Movimentação	10:04:00	10:04:18	00:00:18	00:00:01	00:00:19	00:31:40
T2	227	6	*	2011-11-03	09:58:41	EX	Farejando	10:04:19	10:04:20	00:00:01	00:00:01	00:00:02	00:03:20
T2	227	6	*	2011-11-03	09:58:41	MOV	Movimentação	10:04:21	10:04:26	00:00:05	00:00:01	00:00:06	00:10:00
T2	227	6	*	2011-11-03	09:58:41	AA	Alerta (ativo)	10:04:27	10:04:36	00:00:09	00:00:01	00:00:10	00:16:40
T2	227	6	*	2011-11-03	09:58:41	SH	Sham	10:04:37	10:04:39	00:00:02	00:00:01	00:00:03	00:05:00
T2	227	6	*	2011-11-03	09:58:41	AA	Alerta (ativo)	10:04:40	10:04:41	00:00:01	00:00:00	00:00:01	00:01:40
T3	227	6	80	2011-10-04	14:21:38	EX	Farejando	14:21:38	14:21:40	00:00:02	00:00:01	00:00:03	00:05:00
T3	227	6	80	2011-10-04	14:21:38	AC	Aceno cabeça	14:21:41	14:21:42	00:00:01	00:00:01	00:00:02	00:03:20
T3	227	6	80	2011-10-04	14:21:38	EX	Farejando	14:21:43	14:21:45	00:00:02	00:00:01	00:00:03	00:05:00
T3	227	6	80	2011-10-04	14:21:38	AA	Alerta (ativo)	14:21:46	14:21:53	00:00:07	00:00:01	00:00:08	00:13:20
T3	227	6	80	2011-10-04	14:21:38	TES	Recompensa	14:21:54	14:21:55	00:00:01	00:00:01	00:00:02	00:03:20
T3	227	6	80	2011-10-04	14:21:38	C	Comendo	14:21:56	14:22:08	00:00:12	00:00:01	00:00:13	00:21:40
T3	227	6	80	2011-10-04	14:21:38	TES	Recompensa	14:22:09	14:22:10	00:00:01	00:00:01	00:00:02	00:03:20
T3	227	6	80	2011-10-04	14:21:38	C	Comendo	14:22:11	14:22:23	00:00:12	00:00:01	00:00:13	00:21:40
T3	227	6	80	2011-10-04	14:21:38	M	Manutenção	14:22:24	14:22:26	00:00:02	00:00:01	00:00:03	00:05:00
T3	227	6	80	2011-10-04	14:21:38	AA	Alerta (ativo)	14:22:27	14:22:29	00:00:02	00:00:01	00:00:03	00:05:00
T3	227	6	80	2011-10-04	14:21:38	TES	Recompensa	14:22:30	14:22:31	00:00:01	00:00:01	00:00:02	00:03:20
T3	227	6	80	2011-10-04	14:21:38	C	Comendo	14:22:32	14:22:39	00:00:07	00:00:01	00:00:08	00:13:20
T3	227	6	80	2011-10-04	14:21:38	TES	Recompensa	14:22:40	14:22:41	00:00:01	00:00:01	00:00:02	00:03:20
T3	227	6	80	2011-10-04	14:21:38	C	Comendo	14:22:42	14:22:52	00:00:10	00:00:01	00:00:11	00:18:20
T3	227	6	80	2011-10-04	14:21:38	AA	Alerta (ativo)	14:22:53	14:22:54	00:00:01	00:00:01	00:00:02	00:03:20
T3	227	6	80	2011-10-04	14:21:38	TES	Recompensa	14:22:55	14:22:56	00:00:01	00:00:01	00:00:02	00:03:20
T3	227	6	80	2011-10-04	14:21:38	C	Comendo	14:22:57	14:23:07	00:00:10	00:00:01	00:00:11	00:18:20
T3	227	6	80	2011-10-04	14:21:38	AA	Alerta (ativo)	14:23:08	14:23:09	00:00:01	00:00:01	00:00:02	00:03:20
T3	227	6	80	2011-10-04	14:21:38	TES	Recompensa	14:23:10	14:23:11	00:00:01	00:00:01	00:00:02	00:03:20
T3	227	6	80	2011-10-04	14:21:38	C	Comendo	14:23:12	14:23:18	00:00:06	00:00:01	00:00:07	00:11:40
T3	227	6	80	2011-10-04	14:21:38	IS	Farejando vizinho	14:23:19	14:23:22	00:00:03	00:00:01	00:00:04	00:06:40
T3	227	6	80	2011-10-04	14:21:38	AA	Alerta (ativo)	14:23:23	14:23:24	00:00:01	00:00:01	00:00:02	00:03:20
T3	227	6	80	2011-10-04	14:21:38	TES	Recompensa	14:23:25	14:23:26	00:00:01	00:00:01	00:00:02	00:03:20
T3	227	6	80	2011-10-04	14:21:38	C	Comendo	14:23:27	14:23:36	00:00:09	00:00:01	00:00:10	00:16:40
T3	227	6	80	2011-10-04	14:21:38	TES	Recompensa	14:23:37	14:23:38	00:00:01	00:00:01	00:00:02	00:03:20
T3	227	6	80	2011-10-04	14:21:38	C	Comendo	14:23:39	14:23:52	00:00:13	00:00:01	00:00:14	00:23:20
T3	227	6	80	2011-10-04	14:21:38	TES	Recompensa	14:23:53	14:23:54	00:00:01	00:00:01	00:00:02	00:03:20
T3	227	6	80	2011-10-04	14:21:38	C	Comendo	14:23:55	14:24:07	00:00:12	00:00:01	00:00:13	00:21:40
T3	227	6	80	2011-10-04	14:21:38	AA	Alerta (ativo)	14:24:08	14:24:08	00:00:00	00:00:01	00:00:01	00:01:40
T3	227	6	80	2011-10-04	14:21:38	TES	Recompensa	14:24:09	14:24:10	00:00:01	00:00:01	00:00:02	00:03:20
T3	227	6	80	2011-10-04	14:21:38	C	Comendo	14:24:11	14:24:18	00:00:07	00:00:01	00:00:08	00:13:20
T3	227	6	80	2011-10-04	14:21:38	AA	Alerta (ativo)	14:24:19	14:24:24	00:00:05	00:00:01	00:00:06	00:10:00
T3	227	6	80	2011-10-04	14:21:38	TES	Recompensa	14:24:25	14:24:27	00:00:02	00:00:01	00:00:03	00:05:00
T3	227	6	80	2011-10-04	14:21:38	C	Comendo	14:24:28	14:24:39	00:00:11	00:00:01	00:00:12	00:20:00
T3	227	6	80	2011-10-04	14:21:38	TES	Recompensa	14:24:40	14:24:41	00:00:01	00:00:01	00:00:02	00:03:20
T3	227	6	80	2011-10-04	14:21:38	C	Comendo	14:24:42	14:24:54	00:00:12	00:00:01	00:00:13	00:21:40
T3	227	6	80	2011-10-04	14:21:38	MOV	Movimentação	14:24:55	14:24:56	00:00:01	00:00:01	00:00:02	00:03:20
T3	227	6	80	2011-10-04	14:21:38	EX	Forrageando	14:24:57	14:25:23	00:00:26	00:00:01	00:00:27	00:45:00
T3	227	6	80	2011-10-04	14:21:38	MOV	Locomoção	14:25:24	14:25:27	00:00:03	00:00:01	00:00:04	00:06:40
T3	227	6	80	2011-10-04	14:21:38	EX	Forrageando	14:25:28	14:25:45	00:00:17	00:00:01	00:00:18	00:30:00
T3	227	6	80	2011-10-04	14:21:38	MOV	Locomoção	14:25:46	14:25:47	00:00:01	00:00:01	00:00:02	00:03:20
T3	227	6	80	2011-10-04	14:21:38	SH	Sham	14:25:48	14:25:49	00:00:01	00:00:01	00:00:02	00:03:20
T3	227	6	80	2011-10-04	14:21:38	EX	Farejando	14:25:50	14:25:51	00:00:01	00:00:01	00:00:02	00:03:20
T3	227	6	80	2011-10-04	14:21:38	AC	Aceno cabeça	14:25:52	14:25:53	00:00:01	00:00:01	00:00:02	00:03:20
T3	227	6	80	2011-10-04	14:21:38	IS	Farejando vizinho	14:25:54	14:25:57	00:00:03	00:00:01	00:00:04	00:06:40
T3	227	6	80	2011-10-04	14:21:38	SH	Sham	14:25:58	14:26:00	00:00:02	00:00:01	00:00:03	00:05:00
T3	227	6	80	2011-10-04	14:21:38	AC	Aceno cabeça	14:26:01	14:26:02	00:00:01	00:00:01	00:00:02	00:03:20
T3	227	6	80	2011-10-04	14:21:38	SH	Sham	14:26:03	14:26:03	00:00:00	00:00:01	00:00:01	00:01:40
T3	227	6	80	2011-10-04	14:21:38	AC	Aceno cabeça	14:26:04	14:26:05	00:00:01	00:00:01	00:00:02	00:03:20
T3	227	6	80	2011-10-04	14:21:38	LAM	Lambendo porta	14:26:06	14:26:07	00:00:01	00:00:01	00:00:02	00:03:20
T3	227	6	80	2011-10-04	14:21:38	SH	Sham	14:26:08	14:26:12	00:00:04	00:00:01	00:00:05	00:08:20
T3	227	6	80	2011-10-04	14:21:38	EX	Farejando	14:26:13	14:26:14	00:00:01	00:00:01	00:00:02	00:03:20
T3	227	6	80	2011-10-04	14:21:38	AA	Alerta (ativo)	14:26:15	14:26:18	00:00:03	00:00:01	00:00:04	00:06:40
T3	227	6	80	2011-10-04	14:21:38	SH	Sham	14:26:19	14:26:20	00:00:01	00:00:01	00:00:02	00:03:20
T3	227	6	80	2011-10-04	14:21:38	MOV	Movimentação	14:26:21	14:26:23	00:00:02	00:00:01	00:00:03	00:05:00
T3	227	6	80	2011-10-04	14:21:38	LAM	Lambendo parede	14:26:24	14:26:26	00:00:02	00:00:01	00:00:03	00:05:00
T3	227	6	80	2011-10-04	14:21:38	SH	Sham	14:26:27	14:26:36	00:00:09	00:00:01	00:00:10	00:16:40
T3	227	6	80	2011-10-04	14:21:38	AA	Alerta (ativo)	14:26:37	14:26:41	00:00:04	00:00:01	00:00:05	00:08:20
T3	227	6	80	2011-10-04	14:21:38	M	Manutenção	14:26:42	14:26:43	00:00:01	00:00:01	00:00:02	00:03:20
T3	227	6	80	2011-10-04	14:21:38	SH	Sham	14:26:44	14:26:55	00:00:11	00:00:01	00:00:12	00:20:00
T3	227	6	80	2011-10-04	14:21:38	AC	Aceno cabeça	14:26:56	14:26:57	00:00:01	00:00:01	00:00:02	00:03:20
T3	227	6	80	2011-10-04	14:21:38	SH	Sham	14:26:58	14:26:59	00:00:01	00:00:01	00:00:02	00:03:20
T3	227	6	80	2011-10-04	14:21:38	AP	Alerta (passivo)	14:27:00	14:27:02	00:00:02	00:00:01	00:00:03	00:05:00
T3	227	6	80	2011-10-04	14:21:38	AA	Alerta (ativo)	14:27:03	14:27:10	00:00:07	00:00:01	00:00:08	00:13:20
T3	227	6	80	2011-10-04	14:21:38	SH	Sham	14:27:11	14:27:18	00:00:07	00:00:01	00:00:08	00:13:20
T3	227	6	80	2011-10-04	14:21:38	AA	Alerta (ativo)	14:27:19	14:27:24	00:00:05	00:00:01	00:00:06	00:10:00
T3	227	6	80	2011-10-04	14:21:38	MOV	Locomoção	14:27:25	14:27:29	00:00:04	00:00:01	00:00:05	00:08:20
T3	227	6	80	2011-10-04	14:21:38	EX	Forrageando	14:27:30	14:27:38	00:00:08	00:00:00	00:00:08	00:13:20
T1	85	8	216	2011-10-24	15:02:41	AA	Alerta (ativo)	15:02:41	15:02:55	00:00:14	00:00:01	00:00:15	00:25:00
T1	85	8	216	2011-10-24	15:02:41	TES	Recompensa	15:02:56	15:02:57	00:00:01	00:00:01	00:00:02	00:03:20
T1	85	8	216	2011-10-24	15:02:41	C	Comendo	15:02:58	15:03:05	00:00:07	00:00:01	00:00:08	00:13:20
T1	85	8	216	2011-10-24	15:02:41	AA	Alerta (ativo)	15:03:06	15:03:10	00:00:04	00:00:01	00:00:05	00:08:20
T1	85	8	216	2011-10-24	15:02:41	TES	Recompensa	15:03:11	15:03:12	00:00:01	00:00:01	00:00:02	00:03:20
T1	85	8	216	2011-10-24	15:02:41	C	Comendo	15:03:13	15:03:17	00:00:04	00:00:01	00:00:05	00:08:20
T1	85	8	216	2011-10-24	15:02:41	AA	Alerta (ativo)	15:03:18	15:03:25	00:00:07	00:00:01	00:00:08	00:13:20
T1	85	8	216	2011-10-24	15:02:41	TES	Recompensa	15:03:26	15:03:27	00:00:01	00:00:01	00:00:02	00:03:20
T1	85	8	216	2011-10-24	15:02:41	C	Comendo	15:03:28	15:03:36	00:00:08	00:00:01	00:00:09	00:15:00
T1	85	8	216	2011-10-24	15:02:41	AA	Alerta (ativo)	15:03:37	15:03:40	00:00:03	00:00:01	00:00:04	00:06:40
T1	85	8	216	2011-10-24	15:02:41	TES	Recompensa	15:03:41	15:03:42	00:00:01	00:00:01	00:00:02	00:03:20
T1	85	8	216	2011-10-24	15:02:41	C	Comendo	15:03:43	15:03:55	00:00:12	00:00:01	00:00:13	00:21:40
T1	85	8	216	2011-10-24	15:02:41	TES	Teste falso	15:03:56	15:03:57	00:00:01	00:00:01	00:00:02	00:03:20
T1	85	8	216	2011-10-24	15:02:41	SH	Sham	15:03:58	15:04:07	00:00:09	00:00:01	00:00:10	00:16:40
T1	85	8	216	2011-10-24	15:02:41	AA	Alerta (ativo)	15:04:08	15:04:10	00:00:02	00:00:01	00:00:03	00:05:00
T1	85	8	216	2011-10-24	15:02:41	TES	Teste falso	15:04:11	15:04:12	00:00:01	00:00:01	00:00:02	00:03:20
T1	85	8	216	2011-10-24	15:02:41	SH	Sham	15:04:13	15:04:18	00:00:05	00:00:01	00:00:06	00:10:00
T1	85	8	216	2011-10-24	15:02:41	AA	Alerta (ativo)	15:04:19	15:04:25	00:00:06	00:00:01	00:00:07	00:11:40
T1	85	8	216	2011-10-24	15:02:41	TES	Teste falso	15:04:26	15:04:27	00:00:01	00:00:01	00:00:02	00:03:20
T1	85	8	216	2011-10-24	15:02:41	SH	Sham	15:04:28	15:04:36	00:00:08	00:00:01	00:00:09	00:15:00
T1	85	8	216	2011-10-24	15:02:41	AA	Alerta (ativo)	15:04:37	15:04:40	00:00:03	00:00:01	00:00:04	00:06:40
T1	85	8	216	2011-10-24	15:02:41	TES	Teste falso	15:04:41	15:04:42	00:00:01	00:00:01	00:00:02	00:03:20
T1	85	8	216	2011-10-24	15:02:41	SH	Sham	15:04:43	15:04:55	00:00:12	00:00:01	00:00:13	00:21:40
T1	85	8	216	2011-10-24	15:02:41	TES	Teste falso	15:04:56	15:04:57	00:00:01	00:00:01	00:00:02	00:03:20
T1	85	8	216	2011-10-24	15:02:41	SH	Sham	15:04:58	15:05:07	00:00:09	00:00:01	00:00:10	00:16:40
T1	85	8	216	2011-10-24	15:02:41	AA	Alerta (ativo)	15:05:08	15:05:10	00:00:02	00:00:01	00:00:03	00:05:00
T1	85	8	216	2011-10-24	15:02:41	TES	Teste falso	15:05:11	15:05:12	00:00:01	00:00:01	00:00:02	00:03:20
T1	85	8	216	2011-10-24	15:02:41	SH	Sham	15:05:13	15:05:25	00:00:12	00:00:01	00:00:13	00:21:40
T1	85	8	216	2011-10-24	15:02:41	AA	Alerta (ativo)	15:05:26	15:05:27	00:00:01	00:00:01	00:00:02	00:03:20
T1	85	8	216	2011-10-24	15:02:41	TES	Teste falso	15:05:28	15:05:29	00:00:01	00:00:01	00:00:02	00:03:20
T1	85	8	216	2011-10-24	15:02:41	SH	Sham	15:05:30	15:05:39	00:00:09	00:00:01	00:00:10	00:16:40
T1	85	8	216	2011-10-24	15:02:41	AA	Alerta (ativo)	15:05:40	15:05:41	00:00:01	00:00:01	00:00:02	00:03:20
T1	85	8	216	2011-10-24	15:02:41	TES	Teste falso	15:05:42	15:05:43	00:00:01	00:00:01	00:00:02	00:03:20
T1	85	8	216	2011-10-24	15:02:41	SH	Sham	15:05:44	15:05:50	00:00:06	00:00:01	00:00:07	00:11:40
T1	85	8	216	2011-10-24	15:02:41	AA	Alerta (ativo)	15:05:51	15:05:52	00:00:01	00:00:01	00:00:02	00:03:20
T1	85	8	216	2011-10-24	15:02:41	SH	Sham	15:05:53	15:06:03	00:00:10	00:00:01	00:00:11	00:18:20
T1	85	8	216	2011-10-24	15:02:41	AA	Alerta (ativo)	15:06:04	15:06:21	00:00:17	00:00:01	00:00:18	00:30:00
T1	85	8	216	2011-10-24	15:02:41	SH	Sham	15:06:22	15:06:31	00:00:09	00:00:01	00:00:10	00:16:40
T1	85	8	216	2011-10-24	15:02:41	CAG	Mostrando dentes	15:06:32	15:06:33	00:00:01	00:00:01	00:00:02	00:03:20
T1	85	8	216	2011-10-24	15:02:41	SH	Sham	15:06:34	15:06:36	00:00:02	00:00:01	00:00:03	00:05:00
T1	85	8	216	2011-10-24	15:02:41	AA	Alerta (ativo)	15:06:37	15:06:40	00:00:03	00:00:01	00:00:04	00:06:40
T1	85	8	216	2011-10-24	15:02:41	SH	Sham	15:06:41	15:06:42	00:00:01	00:00:01	00:00:02	00:03:20
T1	85	8	216	2011-10-24	15:02:41	AA	Alerta (ativo)	15:06:43	15:06:58	00:00:15	00:00:01	00:00:16	00:26:40
T1	85	8	216	2011-10-24	15:02:41	SH	Sham	15:06:59	15:07:07	00:00:08	00:00:01	00:00:09	00:15:00
T1	85	8	216	2011-10-24	15:02:41	AA	Alerta (ativo)	15:07:08	15:07:16	00:00:08	00:00:01	00:00:09	00:15:00
T1	85	8	216	2011-10-24	15:02:41	SH	Sham	15:07:17	15:07:20	00:00:03	00:00:01	00:00:04	00:06:40
T1	85	8	216	2011-10-24	15:02:41	AA	Alerta (ativo)	15:07:21	15:07:30	00:00:09	00:00:01	00:00:10	00:16:40
T1	85	8	216	2011-10-24	15:02:41	AC	Aceno cabeça	15:07:31	15:07:32	00:00:01	00:00:01	00:00:02	00:03:20
T1	85	8	216	2011-10-24	15:02:41	SH	Sham	15:07:33	15:07:44	00:00:11	00:00:01	00:00:12	00:20:00
T1	85	8	216	2011-10-24	15:02:41	AA	Alerta (ativo)	15:07:45	15:07:46	00:00:01	00:00:01	00:00:02	00:03:20
T1	85	8	216	2011-10-24	15:02:41	SH	Sham	15:07:47	15:07:49	00:00:02	00:00:01	00:00:03	00:05:00
T1	85	8	216	2011-10-24	15:02:41	AA	Alerta (ativo)	15:07:50	15:07:57	00:00:07	00:00:01	00:00:08	00:13:20
T1	85	8	216	2011-10-24	15:02:41	AC	Aceno cabeça	15:07:58	15:07:59	00:00:01	00:00:01	00:00:02	00:03:20
T1	85	8	216	2011-10-24	15:02:41	TL	Torcendo lábio	15:08:00	15:08:01	00:00:01	00:00:01	00:00:02	00:03:20
T1	85	8	216	2011-10-24	15:02:41	AA	Alerta (ativo)	15:08:02	15:08:24	00:00:22	00:00:01	00:00:23	00:38:20
T1	85	8	216	2011-10-24	15:02:41	SH	Sham	15:08:25	15:08:29	00:00:04	00:00:01	00:00:05	00:08:20
T1	85	8	216	2011-10-24	15:02:41	AA	Alerta (ativo)	15:08:30	15:08:30	00:00:00	00:00:01	00:00:01	00:01:40
T1	85	8	216	2011-10-24	15:02:41	M	Manutenção	15:08:31	15:08:35	00:00:04	00:00:01	00:00:05	00:08:20
T1	85	8	216	2011-10-24	15:02:41	AA	Alerta (ativo)	15:08:36	15:08:38	00:00:02	00:00:01	00:00:03	00:05:00
T1	85	8	216	2011-10-24	15:02:41	SH	Sham	15:08:39	15:08:41	00:00:02	00:00:00	00:00:02	00:03:20
T2	85	8	*	2011-10-04	14:02:00	AA	Alerta (ativo)	14:02:01	14:02:16	00:00:15	00:00:01	00:00:16	00:26:40
T2	85	8	*	2011-10-04	14:02:00	TES	Recompensa	14:02:17	14:02:18	00:00:01	00:00:01	00:00:02	00:03:20
T2	85	8	*	2011-10-04	14:02:00	C	Comendo	14:02:19	14:02:29	00:00:10	00:00:01	00:00:11	00:18:20
T2	85	8	*	2011-10-04	14:02:00	AA	Alerta (ativo)	14:02:30	14:02:31	00:00:01	00:00:01	00:00:02	00:03:20
T2	85	8	*	2011-10-04	14:02:00	TES	Recompensa	14:02:32	14:02:33	00:00:01	00:00:01	00:00:02	00:03:20
T2	85	8	*	2011-10-04	14:02:00	C	Comendo	14:02:34	14:02:34	00:00:00	00:00:01	00:00:01	00:01:40
T2	85	8	*	2011-10-04	14:02:00	AA	Alerta (ativo)	14:02:35	14:02:46	00:00:11	00:00:01	00:00:12	00:20:00
T2	85	8	*	2011-10-04	14:02:00	TES	Recompensa	14:02:47	14:02:48	00:00:01	00:00:01	00:00:02	00:03:20
T2	85	8	*	2011-10-04	14:02:00	C	Comendo	14:02:49	14:02:58	00:00:09	00:00:01	00:00:10	00:16:40
T2	85	8	*	2011-10-04	14:02:00	AA	Alerta (ativo)	14:02:59	14:03:00	00:00:01	00:00:01	00:00:02	00:03:20
T2	85	8	*	2011-10-04	14:02:00	TES	Recompensa	14:03:01	14:03:02	00:00:01	00:00:01	00:00:02	00:03:20
T2	85	8	*	2011-10-04	14:02:00	C	Comendo	14:03:03	14:03:08	00:00:05	00:00:01	00:00:06	00:10:00
T2	85	8	*	2011-10-04	14:02:00	AA	Alerta (ativo)	14:03:09	14:03:16	00:00:07	00:00:01	00:00:08	00:13:20
T2	85	8	*	2011-10-04	14:02:00	TES	Teste falso	14:03:17	14:03:18	00:00:01	00:00:01	00:00:02	00:03:20
T2	85	8	*	2011-10-04	14:02:00	AA	Alerta (ativo)	14:03:19	14:03:21	00:00:02	00:00:01	00:00:03	00:05:00
T2	85	8	*	2011-10-04	14:02:00	SH	Sham	14:03:22	14:03:28	00:00:06	00:00:01	00:00:07	00:11:40
T2	85	8	*	2011-10-04	14:02:00	AA	Alerta (ativo)	14:03:29	14:03:30	00:00:01	00:00:01	00:00:02	00:03:20
T2	85	8	*	2011-10-04	14:02:00	TES	Teste falso	14:03:31	14:03:32	00:00:01	00:00:01	00:00:02	00:03:20
T2	85	8	*	2011-10-04	14:02:00	SH	Sham	14:03:33	14:03:34	00:00:01	00:00:01	00:00:02	00:03:20
T2	85	8	*	2011-10-04	14:02:00	AA	Alerta (ativo)	14:03:35	14:03:40	00:00:05	00:00:01	00:00:06	00:10:00
T2	85	8	*	2011-10-04	14:02:00	SH	Sham	14:03:41	14:03:43	00:00:02	00:00:01	00:00:03	00:05:00
T2	85	8	*	2011-10-04	14:02:00	M	Manutenção	14:03:44	14:03:45	00:00:01	00:00:01	00:00:02	00:03:20
T2	85	8	*	2011-10-04	14:02:00	TES	Teste falso	14:03:46	14:03:47	00:00:01	00:00:01	00:00:02	00:03:20
T2	85	8	*	2011-10-04	14:02:00	AA	Alerta (ativo)	14:03:48	14:03:59	00:00:11	00:00:01	00:00:12	00:20:00
T2	85	8	*	2011-10-04	14:02:00	TES	Teste falso	14:04:00	14:04:01	00:00:01	00:00:01	00:00:02	00:03:20
T2	85	8	*	2011-10-04	14:02:00	SH	Sham	14:04:02	14:04:07	00:00:05	00:00:01	00:00:06	00:10:00
T2	85	8	*	2011-10-04	14:02:00	AA	Alerta (ativo)	14:04:08	14:04:10	00:00:02	00:00:01	00:00:03	00:05:00
T2	85	8	*	2011-10-04	14:02:00	M	Manutenção	14:04:11	14:04:12	00:00:01	00:00:01	00:00:02	00:03:20
T2	85	8	*	2011-10-04	14:02:00	AA	Alerta (ativo)	14:04:13	14:04:15	00:00:02	00:00:01	00:00:03	00:05:00
T2	85	8	*	2011-10-04	14:02:00	TES	Teste falso	14:04:16	14:04:17	00:00:01	00:00:01	00:00:02	00:03:20
T2	85	8	*	2011-10-04	14:02:00	AA	Alerta (ativo)	14:04:18	14:04:30	00:00:12	00:00:01	00:00:13	00:21:40
T2	85	8	*	2011-10-04	14:02:00	TES	Teste falso	14:04:31	14:04:32	00:00:01	00:00:01	00:00:02	00:03:20
T2	85	8	*	2011-10-04	14:02:00	SH	Sham	14:04:33	14:04:37	00:00:04	00:00:01	00:00:05	00:08:20
T2	85	8	*	2011-10-04	14:02:00	AA	Alerta (ativo)	14:04:38	14:04:45	00:00:07	00:00:01	00:00:08	00:13:20
T2	85	8	*	2011-10-04	14:02:00	TES	Teste falso	14:04:46	14:04:47	00:00:01	00:00:01	00:00:02	00:03:20
T2	85	8	*	2011-10-04	14:02:00	SH	Sham	14:04:48	14:04:54	00:00:06	00:00:01	00:00:07	00:11:40
T2	85	8	*	2011-10-04	14:02:00	AA	Alerta (ativo)	14:04:55	14:05:00	00:00:05	00:00:01	00:00:06	00:10:00
T2	85	8	*	2011-10-04	14:02:00	TES	Teste falso	14:05:01	14:05:02	00:00:01	00:00:01	00:00:02	00:03:20
T2	85	8	*	2011-10-04	14:02:00	SH	Sham	14:05:03	14:05:03	00:00:00	00:00:01	00:00:01	00:01:40
T2	85	8	*	2011-10-04	14:02:00	M	Manutenção	14:05:04	14:05:05	00:00:01	00:00:01	00:00:02	00:03:20
T2	85	8	*	2011-10-04	14:02:00	SH	Sham	14:05:06	14:05:14	00:00:08	00:00:01	00:00:09	00:15:00
T2	85	8	*	2011-10-04	14:02:00	AP	Alerta (passivo)	14:05:15	14:05:25	00:00:10	00:00:01	00:00:11	00:18:20
T2	85	8	*	2011-10-04	14:02:00	M	Manutenção	14:05:26	14:05:27	00:00:01	00:00:01	00:00:02	00:03:20
T2	85	8	*	2011-10-04	14:02:00	AP	Alerta (passivo)	14:05:28	14:05:40	00:00:12	00:00:01	00:00:13	00:21:40
T2	85	8	*	2011-10-04	14:02:00	SH	Sham	14:05:41	14:05:46	00:00:05	00:00:01	00:00:06	00:10:00
T2	85	8	*	2011-10-04	14:02:00	AA	Alerta (ativo)	14:05:47	14:06:11	00:00:24	00:00:01	00:00:25	00:41:40
T2	85	8	*	2011-10-04	14:02:00	SH	Sham	14:06:12	14:06:19	00:00:07	00:00:01	00:00:08	00:13:20
T2	85	8	*	2011-10-04	14:02:00	AA	Alerta (ativo)	14:06:20	14:06:27	00:00:07	00:00:01	00:00:08	00:13:20
T2	85	8	*	2011-10-04	14:02:00	EX	Farejando	14:06:28	14:06:29	00:00:01	00:00:01	00:00:02	00:03:20
T2	85	8	*	2011-10-04	14:02:00	M	Manutenção	14:06:30	14:06:37	00:00:07	00:00:01	00:00:08	00:13:20
T2	85	8	*	2011-10-04	14:02:00	SH	Sham	14:06:38	14:06:43	00:00:05	00:00:01	00:00:06	00:10:00
T2	85	8	*	2011-10-04	14:02:00	MOV	Movimentação	14:06:44	14:06:45	00:00:01	00:00:01	00:00:02	00:03:20
T2	85	8	*	2011-10-04	14:02:00	AA	Alerta (ativo)	14:06:46	14:07:10	00:00:24	00:00:01	00:00:25	00:41:40
T2	85	8	*	2011-10-04	14:02:00	TL	Torcendo lábio	14:07:11	14:07:12	00:00:01	00:00:01	00:00:02	00:03:20
T2	85	8	*	2011-10-04	14:02:00	AP	Alerta (passivo)	14:07:13	14:07:15	00:00:02	00:00:01	00:00:03	00:05:00
T2	85	8	*	2011-10-04	14:02:00	AA	Alerta (ativo)	14:07:16	14:07:17	00:00:01	00:00:01	00:00:02	00:03:20
T2	85	8	*	2011-10-04	14:02:00	M	Manutenção	14:07:18	14:07:23	00:00:05	00:00:01	00:00:06	00:10:00
T2	85	8	*	2011-10-04	14:02:00	AA	Alerta (ativo)	14:07:24	14:07:27	00:00:03	00:00:01	00:00:04	00:06:40
T2	85	8	*	2011-10-04	14:02:00	M	Manutenção	14:07:28	14:07:29	00:00:01	00:00:01	00:00:02	00:03:20
T2	85	8	*	2011-10-04	14:02:00	SH	Sham	14:07:30	14:07:34	00:00:04	00:00:01	00:00:05	00:08:20
T2	85	8	*	2011-10-04	14:02:00	AA	Alerta (ativo)	14:07:35	14:07:43	00:00:08	00:00:01	00:00:09	00:15:00
T2	85	8	*	2011-10-04	14:02:00	SH	Sham	14:07:44	14:07:46	00:00:02	00:00:01	00:00:03	00:05:00
T2	85	8	*	2011-10-04	14:02:00	M	Manutenção	14:07:47	14:07:48	00:00:01	00:00:01	00:00:02	00:03:20
T2	85	8	*	2011-10-04	14:02:00	AA	Alerta (ativo)	14:07:49	14:08:00	00:00:11	00:00:01	00:00:12	00:20:00
T3	85	8	216	2011-09-12	11:13:40	AP	Alerta (passivo)	11:13:40	11:13:44	00:00:04	00:00:01	00:00:05	00:08:20
T3	85	8	216	2011-09-12	11:13:40	AA	Alerta (ativo)	11:13:45	11:13:51	00:00:06	00:00:01	00:00:07	00:11:40
T3	85	8	216	2011-09-12	11:13:40	TES	Recompensa	11:13:52	11:13:53	00:00:01	00:00:01	00:00:02	00:03:20
T3	85	8	216	2011-09-12	11:13:40	C	Comendo	11:13:54	11:14:01	00:00:07	00:00:01	00:00:08	00:13:20
T3	85	8	216	2011-09-12	11:13:40	AA	Alerta (ativo)	11:14:02	11:14:06	00:00:04	00:00:01	00:00:05	00:08:20
T3	85	8	216	2011-09-12	11:13:40	TES	Recompensa	11:14:07	11:14:08	00:00:01	00:00:01	00:00:02	00:03:20
T3	85	8	216	2011-09-12	11:13:40	C	Comendo	11:14:09	11:14:14	00:00:05	00:00:01	00:00:06	00:10:00
T3	85	8	216	2011-09-12	11:13:40	AA	Alerta (ativo)	11:14:15	11:14:20	00:00:05	00:00:01	00:00:06	00:10:00
T3	85	8	216	2011-09-12	11:13:40	TES	Recompensa	11:14:21	11:14:22	00:00:01	00:00:01	00:00:02	00:03:20
T3	85	8	216	2011-09-12	11:13:40	C	Comendo	11:14:23	11:14:31	00:00:08	00:00:01	00:00:09	00:15:00
T3	85	8	216	2011-09-12	11:13:40	AA	Alerta (ativo)	11:14:32	11:14:35	00:00:03	00:00:01	00:00:04	00:06:40
T3	85	8	216	2011-09-12	11:13:40	TES	Recompensa	11:14:36	11:14:37	00:00:01	00:00:01	00:00:02	00:03:20
T3	85	8	216	2011-09-12	11:13:40	C	Comendo	11:14:38	11:14:45	00:00:07	00:00:01	00:00:08	00:13:20
T3	85	8	216	2011-09-12	11:13:40	AA	Alerta (ativo)	11:14:46	11:14:51	00:00:05	00:00:01	00:00:06	00:10:00
T3	85	8	216	2011-09-12	11:13:40	TES	Recompensa	11:14:52	11:14:53	00:00:01	00:00:01	00:00:02	00:03:20
T3	85	8	216	2011-09-12	11:13:40	C	Comendo	11:14:54	11:15:04	00:00:10	00:00:01	00:00:11	00:18:20
T3	85	8	216	2011-09-12	11:13:40	AA	Alerta (ativo)	11:15:05	11:15:07	00:00:02	00:00:01	00:00:03	00:05:00
T3	85	8	216	2011-09-12	11:13:40	TES	Recompensa	11:15:08	11:15:09	00:00:01	00:00:01	00:00:02	00:03:20
T3	85	8	216	2011-09-12	11:13:40	C	Comendo	11:15:10	11:15:18	00:00:08	00:00:01	00:00:09	00:15:00
T3	85	8	216	2011-09-12	11:13:40	AA	Alerta (ativo)	11:15:19	11:15:21	00:00:02	00:00:01	00:00:03	00:05:00
T3	85	8	216	2011-09-12	11:13:40	TES	Recompensa	11:15:22	11:15:23	00:00:01	00:00:01	00:00:02	00:03:20
T3	85	8	216	2011-09-12	11:13:40	C	Comendo	11:15:24	11:15:32	00:00:08	00:00:01	00:00:09	00:15:00
T3	85	8	216	2011-09-12	11:13:40	AA	Alerta (ativo)	11:15:33	11:15:35	00:00:02	00:00:01	00:00:03	00:05:00
T3	85	8	216	2011-09-12	11:13:40	TES	Recompensa	11:15:36	11:15:37	00:00:01	00:00:01	00:00:02	00:03:20
T3	85	8	216	2011-09-12	11:13:40	C	Comendo	11:15:38	11:15:41	00:00:03	00:00:01	00:00:04	00:06:40
T3	85	8	216	2011-09-12	11:13:40	AA	Alerta (ativo)	11:15:42	11:15:46	00:00:04	00:00:01	00:00:05	00:08:20
T3	85	8	216	2011-09-12	11:13:40	AC	Aceno cabeça	11:15:47	11:15:48	00:00:01	00:00:01	00:00:02	00:03:20
T3	85	8	216	2011-09-12	11:13:40	AA	Alerta (ativo)	11:15:49	11:15:52	00:00:03	00:00:01	00:00:04	00:06:40
T3	85	8	216	2011-09-12	11:13:40	TES	Recompensa	11:15:53	11:15:54	00:00:01	00:00:01	00:00:02	00:03:20
T3	85	8	216	2011-09-12	11:13:40	C	Comendo	11:15:55	11:15:58	00:00:03	00:00:01	00:00:04	00:06:40
T3	85	8	216	2011-09-12	11:13:40	AA	Alerta (ativo)	11:15:59	11:16:07	00:00:08	00:00:01	00:00:09	00:15:00
T3	85	8	216	2011-09-12	11:13:40	TES	Recompensa	11:16:08	11:16:09	00:00:01	00:00:01	00:00:02	00:03:20
T3	85	8	216	2011-09-12	11:13:40	C	Comendo	11:16:10	11:16:17	00:00:07	00:00:01	00:00:08	00:13:20
T3	85	8	216	2011-09-12	11:13:40	AA	Alerta (ativo)	11:16:18	11:16:23	00:00:05	00:00:01	00:00:06	00:10:00
T3	85	8	216	2011-09-12	11:13:40	AC	Aceno cabeça	11:16:24	11:16:25	00:00:01	00:00:01	00:00:02	00:03:20
T3	85	8	216	2011-09-12	11:13:40	AA	Alerta (ativo)	11:16:26	11:16:36	00:00:10	00:00:01	00:00:11	00:18:20
T3	85	8	216	2011-09-12	11:13:40	TES	Recompensa	11:16:37	11:16:38	00:00:01	00:00:01	00:00:02	00:03:20
T3	85	8	216	2011-09-12	11:13:40	C	Comendo	11:16:39	11:16:42	00:00:03	00:00:01	00:00:04	00:06:40
T3	85	8	216	2011-09-12	11:13:40	AA	Alerta (ativo)	11:16:43	11:16:49	00:00:06	00:00:01	00:00:07	00:11:40
T3	85	8	216	2011-09-12	11:13:40	AP	Alerta (passivo)	11:16:50	11:16:52	00:00:02	00:00:01	00:00:03	00:05:00
T3	85	8	216	2011-09-12	11:13:40	SH	Sham	11:16:53	11:17:00	00:00:07	00:00:01	00:00:08	00:13:20
T3	85	8	216	2011-09-12	11:13:40	M	Manutenção	11:17:01	11:17:05	00:00:04	00:00:01	00:00:05	00:08:20
T3	85	8	216	2011-09-12	11:13:40	AA	Alerta (ativo)	11:17:06	11:17:09	00:00:03	00:00:01	00:00:04	00:06:40
T3	85	8	216	2011-09-12	11:13:40	SH	Sham	11:17:10	11:17:21	00:00:11	00:00:01	00:00:12	00:20:00
T3	85	8	216	2011-09-12	11:13:40	AA	Alerta (ativo)	11:17:22	11:17:26	00:00:04	00:00:01	00:00:05	00:08:20
T3	85	8	216	2011-09-12	11:13:40	SH	Sham	11:17:27	11:17:30	00:00:03	00:00:01	00:00:04	00:06:40
T3	85	8	216	2011-09-12	11:13:40	AA	Alerta (ativo)	11:17:31	11:17:32	00:00:01	00:00:01	00:00:02	00:03:20
T3	85	8	216	2011-09-12	11:13:40	SH	Sham	11:17:33	11:17:34	00:00:01	00:00:01	00:00:02	00:03:20
T3	85	8	216	2011-09-12	11:13:40	RE	Bufando	11:17:35	11:17:36	00:00:01	00:00:01	00:00:02	00:03:20
T3	85	8	216	2011-09-12	11:13:40	SH	Sham	11:17:37	11:17:39	00:00:02	00:00:01	00:00:03	00:05:00
T3	85	8	216	2011-09-12	11:13:40	AA	Alerta (ativo)	11:17:40	11:17:51	00:00:11	00:00:01	00:00:12	00:20:00
T3	85	8	216	2011-09-12	11:13:40	SH	Sham	11:17:52	11:18:04	00:00:12	00:00:01	00:00:13	00:21:40
T3	85	8	216	2011-09-12	11:13:40	AA	Alerta (ativo)	11:18:05	11:18:07	00:00:02	00:00:01	00:00:03	00:05:00
T3	85	8	216	2011-09-12	11:13:40	AC	Aceno cabeça	11:18:08	11:18:09	00:00:01	00:00:01	00:00:02	00:03:20
T3	85	8	216	2011-09-12	11:13:40	SH	Sham	11:18:10	11:18:15	00:00:05	00:00:01	00:00:06	00:10:00
T3	85	8	216	2011-09-12	11:13:40	M	Manutenção	11:18:16	11:18:17	00:00:01	00:00:01	00:00:02	00:03:20
T3	85	8	216	2011-09-12	11:13:40	SH	Sham	11:18:18	11:18:23	00:00:05	00:00:01	00:00:06	00:10:00
T3	85	8	216	2011-09-12	11:13:40	M	Manutenção	11:18:24	11:18:26	00:00:02	00:00:01	00:00:03	00:05:00
T3	85	8	216	2011-09-12	11:13:40	AP	Alerta (passivo)	11:18:27	11:18:35	00:00:08	00:00:01	00:00:09	00:15:00
T3	85	8	216	2011-09-12	11:13:40	SH	Sham	11:18:36	11:18:41	00:00:05	00:00:00	00:00:05	00:08:20
T1	7	13	964	2011-09-02	15:10:39	SH	Sham	15:10:39	15:10:50	00:00:11	00:00:01	00:00:12	00:20:00
T1	7	13	964	2011-09-02	15:10:39	TES	Recompensa	15:10:51	15:10:52	00:00:01	00:00:01	00:00:02	00:03:20
T1	7	13	964	2011-09-02	15:10:39	C	Comendo	15:10:53	15:11:06	00:00:13	00:00:01	00:00:14	00:23:20
T1	7	13	964	2011-09-02	15:10:39	AP	Alerta (passivo)	15:11:07	15:11:10	00:00:03	00:00:01	00:00:04	00:06:40
T1	7	13	964	2011-09-02	15:10:39	TES	Recompensa	15:11:11	15:11:12	00:00:01	00:00:01	00:00:02	00:03:20
T1	7	13	964	2011-09-02	15:10:39	C	Comendo	15:11:13	15:11:24	00:00:11	00:00:01	00:00:12	00:20:00
T1	7	13	964	2011-09-02	15:10:39	TES	Recompensa	15:11:25	15:11:26	00:00:01	00:00:01	00:00:02	00:03:20
T1	7	13	964	2011-09-02	15:10:39	C	Comendo	15:11:27	15:11:38	00:00:11	00:00:01	00:00:12	00:20:00
T1	7	13	964	2011-09-02	15:10:39	TES	Recompensa	15:11:39	15:11:40	00:00:01	00:00:01	00:00:02	00:03:20
T1	7	13	964	2011-09-02	15:10:39	C	Comendo	15:11:41	15:11:56	00:00:15	00:00:01	00:00:16	00:26:40
T1	7	13	964	2011-09-02	15:10:39	TES	Teste falso	15:11:57	15:11:58	00:00:01	00:00:01	00:00:02	00:03:20
T1	7	13	964	2011-09-02	15:10:39	SH	Sham	15:11:59	15:12:09	00:00:10	00:00:01	00:00:11	00:18:20
T1	7	13	964	2011-09-02	15:10:39	TES	Teste falso	15:12:10	15:12:11	00:00:01	00:00:01	00:00:02	00:03:20
T1	7	13	964	2011-09-02	15:10:39	SH	Sham	15:12:12	15:12:23	00:00:11	00:00:01	00:00:12	00:20:00
T1	7	13	964	2011-09-02	15:10:39	AA	Alerta (ativo)	15:12:24	15:12:25	00:00:01	00:00:01	00:00:02	00:03:20
T1	7	13	964	2011-09-02	15:10:39	TES	Teste falso	15:12:26	15:12:28	00:00:02	00:00:01	00:00:03	00:05:00
T1	7	13	964	2011-09-02	15:10:39	SH	Sham	15:12:29	15:12:37	00:00:08	00:00:01	00:00:09	00:15:00
T1	7	13	964	2011-09-02	15:10:39	AP	Alerta (passivo)	15:12:38	15:12:40	00:00:02	00:00:01	00:00:03	00:05:00
T1	7	13	964	2011-09-02	15:10:39	TES	Teste falso	15:12:41	15:12:43	00:00:02	00:00:01	00:00:03	00:05:00
T1	7	13	964	2011-09-02	15:10:39	SH	Sham	15:12:44	15:12:54	00:00:10	00:00:01	00:00:11	00:18:20
T1	7	13	964	2011-09-02	15:10:39	LAM	Lambendo parede	15:12:55	15:12:57	00:00:02	00:00:01	00:00:03	00:05:00
T1	7	13	964	2011-09-02	15:10:39	AA	Alerta (ativo)	15:12:58	15:13:00	00:00:02	00:00:01	00:00:03	00:05:00
T1	7	13	964	2011-09-02	15:10:39	SH	Sham	15:13:01	15:13:04	00:00:03	00:00:01	00:00:04	00:06:40
T1	7	13	964	2011-09-02	15:10:39	AP	Alerta (passivo)	15:13:05	15:13:07	00:00:02	00:00:01	00:00:03	00:05:00
T1	7	13	964	2011-09-02	15:10:39	TES	Teste falso	15:13:08	15:13:09	00:00:01	00:00:01	00:00:02	00:03:20
T1	7	13	964	2011-09-02	15:10:39	SH	Sham	15:13:10	15:13:11	00:00:01	00:00:01	00:00:02	00:03:20
T1	7	13	964	2011-09-02	15:10:39	AP	Alerta (passivo)	15:13:12	15:13:13	00:00:01	00:00:01	00:00:02	00:03:20
T1	7	13	964	2011-09-02	15:10:39	SH	Sham	15:13:14	15:13:17	00:00:03	00:00:01	00:00:04	00:06:40
T1	7	13	964	2011-09-02	15:10:39	AP	Alerta (passivo)	15:13:18	15:13:21	00:00:03	00:00:01	00:00:04	00:06:40
T1	7	13	964	2011-09-02	15:10:39	TES	Teste falso	15:13:22	15:13:23	00:00:01	00:00:01	00:00:02	00:03:20
T1	7	13	964	2011-09-02	15:10:39	SH	Sham	15:13:24	15:13:27	00:00:03	00:00:01	00:00:04	00:06:40
T1	7	13	964	2011-09-02	15:10:39	AA	Alerta (ativo)	15:13:28	15:13:32	00:00:04	00:00:01	00:00:05	00:08:20
T1	7	13	964	2011-09-02	15:10:39	MOV	Locomoção	15:13:33	15:13:39	00:00:06	00:00:01	00:00:07	00:11:40
T1	7	13	964	2011-09-02	15:10:39	C	Comendo	15:13:40	15:13:47	00:00:07	00:00:01	00:00:08	00:13:20
T1	7	13	964	2011-09-02	15:10:39	TES	Teste falso	15:13:48	15:13:48	00:00:00	00:00:01	00:00:01	00:01:40
T1	7	13	964	2011-09-02	15:10:39	C	Comendo	15:13:49	15:13:52	00:00:03	00:00:01	00:00:04	00:06:40
T1	7	13	964	2011-09-02	15:10:39	AA	Alerta (ativo)	15:13:53	15:13:56	00:00:03	00:00:01	00:00:04	00:06:40
T1	7	13	964	2011-09-02	15:10:39	C	Comendo	15:13:57	15:14:02	00:00:05	00:00:01	00:00:06	00:10:00
T1	7	13	964	2011-09-02	15:10:39	TES	Teste falso	15:14:03	15:14:03	00:00:00	00:00:01	00:00:01	00:01:40
T1	7	13	964	2011-09-02	15:10:39	C	Comendo	15:14:04	15:15:42	00:01:38	00:00:01	00:01:39	02:45:00
T1	7	13	964	2011-09-02	15:10:39	AA	Alerta (ativo)	15:15:43	15:15:47	00:00:04	00:00:01	00:00:05	00:08:20
T1	7	13	964	2011-09-02	15:10:39	C	Comendo	15:15:48	15:16:39	00:00:51	00:00:00	00:00:51	01:25:00
T2	7	13	*	2011-11-08	16:42:13	AA	Alerta (Ativo)	16:42:13	16:42:30	00:00:17	00:00:01	00:00:18	00:30:00
T2	7	13	*	2011-11-08	16:42:13	TES	Recompensa	16:42:31	16:42:32	00:00:01	00:00:01	00:00:02	00:03:20
T2	7	13	*	2011-11-08	16:42:13	C	Comendo	16:42:33	16:42:44	00:00:11	00:00:01	00:00:12	00:20:00
T2	7	13	*	2011-11-08	16:42:13	TES	Recompensa	16:42:45	16:42:46	00:00:01	00:00:01	00:00:02	00:03:20
T2	7	13	*	2011-11-08	16:42:13	C	Comendo	16:42:47	16:42:56	00:00:09	00:00:01	00:00:10	00:16:40
T2	7	13	*	2011-11-08	16:42:13	TES	Recompensa	16:42:57	16:42:58	00:00:01	00:00:01	00:00:02	00:03:20
T2	7	13	*	2011-11-08	16:42:13	C	Comendo	16:42:59	16:43:12	00:00:13	00:00:01	00:00:14	00:23:20
T2	7	13	*	2011-11-08	16:42:13	TES	Recompensa	16:43:13	16:43:14	00:00:01	00:00:01	00:00:02	00:03:20
T2	7	13	*	2011-11-08	16:42:13	C	Comendo	16:43:15	16:43:26	00:00:11	00:00:01	00:00:12	00:20:00
T2	7	13	*	2011-11-08	16:42:13	TES	Teste falso	16:43:27	16:43:28	00:00:01	00:00:01	00:00:02	00:03:20
T2	7	13	*	2011-11-08	16:42:13	SH	Sham	16:43:29	16:43:40	00:00:11	00:00:01	00:00:12	00:20:00
T2	7	13	*	2011-11-08	16:42:13	TES	Teste falso	16:43:41	16:43:42	00:00:01	00:00:01	00:00:02	00:03:20
T2	7	13	*	2011-11-08	16:42:13	AA	Alerta (Ativo)	16:43:43	16:43:44	00:00:01	00:00:01	00:00:02	00:03:20
T2	7	13	*	2011-11-08	16:42:13	SH	Sham	16:43:45	16:43:50	00:00:05	00:00:01	00:00:06	00:10:00
T2	7	13	*	2011-11-08	16:42:13	AA	Alerta (Ativo)	16:43:51	16:43:57	00:00:06	00:00:01	00:00:07	00:11:40
T2	7	13	*	2011-11-08	16:42:13	TES	Teste falso	16:43:58	16:43:59	00:00:01	00:00:01	00:00:02	00:03:20
T2	7	13	*	2011-11-08	16:42:13	SH	Sham	16:44:00	16:44:05	00:00:05	00:00:01	00:00:06	00:10:00
T2	7	13	*	2011-11-08	16:42:13	AA	Alerta (Ativo)	16:44:06	16:44:08	00:00:02	00:00:01	00:00:03	00:05:00
T2	7	13	*	2011-11-08	16:42:13	M	Manutenção	16:44:09	16:44:10	00:00:01	00:00:01	00:00:02	00:03:20
T2	7	13	*	2011-11-08	16:42:13	AA	Alerta (Ativo)	16:44:11	16:44:13	00:00:02	00:00:01	00:00:03	00:05:00
T2	7	13	*	2011-11-08	16:42:13	TES	Teste falso	16:44:14	16:44:15	00:00:01	00:00:01	00:00:02	00:03:20
T2	7	13	*	2011-11-08	16:42:13	SH	Sham	16:44:16	16:44:20	00:00:04	00:00:01	00:00:05	00:08:20
T2	7	13	*	2011-11-08	16:42:13	M	Manutenção	16:44:21	16:44:22	00:00:01	00:00:01	00:00:02	00:03:20
T2	7	13	*	2011-11-08	16:42:13	AA	Alerta (Ativo)	16:44:23	16:44:27	00:00:04	00:00:01	00:00:05	00:08:20
T2	7	13	*	2011-11-08	16:42:13	TES	Teste falso	16:44:28	16:44:29	00:00:01	00:00:01	00:00:02	00:03:20
T2	7	13	*	2011-11-08	16:42:13	AA	Alerta (Ativo)	16:44:30	16:44:32	00:00:02	00:00:01	00:00:03	00:05:00
T2	7	13	*	2011-11-08	16:42:13	SH	Sham	16:44:33	16:44:35	00:00:02	00:00:01	00:00:03	00:05:00
T2	7	13	*	2011-11-08	16:42:13	AA	Alerta (Ativo)	16:44:36	16:44:39	00:00:03	00:00:01	00:00:04	00:06:40
T2	7	13	*	2011-11-08	16:42:13	SH	Sham	16:44:40	16:44:41	00:00:01	00:00:01	00:00:02	00:03:20
T2	7	13	*	2011-11-08	16:42:13	AA	Alerta (Ativo)	16:44:42	16:44:44	00:00:02	00:00:01	00:00:03	00:05:00
T2	7	13	*	2011-11-08	16:42:13	TES	Teste falso	16:44:45	16:44:46	00:00:01	00:00:01	00:00:02	00:03:20
T2	7	13	*	2011-11-08	16:42:13	AA	Alerta (Ativo)	16:44:47	16:44:49	00:00:02	00:00:01	00:00:03	00:05:00
T2	7	13	*	2011-11-08	16:42:13	SH	Sham	16:44:50	16:44:51	00:00:01	00:00:01	00:00:02	00:03:20
T2	7	13	*	2011-11-08	16:42:13	AA	Alerta (Ativo)	16:44:52	16:44:59	00:00:07	00:00:01	00:00:08	00:13:20
T2	7	13	*	2011-11-08	16:42:13	TES	Teste falso	16:45:00	16:45:01	00:00:01	00:00:01	00:00:02	00:03:20
T2	7	13	*	2011-11-08	16:42:13	AA	Alerta (Ativo)	16:45:02	16:45:04	00:00:02	00:00:01	00:00:03	00:05:00
T2	7	13	*	2011-11-08	16:42:13	SH	Sham	16:45:05	16:45:13	00:00:08	00:00:01	00:00:09	00:15:00
T2	7	13	*	2011-11-08	16:42:13	TES	Teste falso	16:45:14	16:45:15	00:00:01	00:00:01	00:00:02	00:03:20
T2	7	13	*	2011-11-08	16:42:13	SH	Sham	16:45:16	16:45:43	00:00:27	00:00:01	00:00:28	00:46:40
T2	7	13	*	2011-11-08	16:42:13	AA	Alerta (Ativo)	16:45:44	16:45:51	00:00:07	00:00:01	00:00:08	00:13:20
T2	7	13	*	2011-11-08	16:42:13	LAM	Lambendo parede	16:45:52	16:45:53	00:00:01	00:00:01	00:00:02	00:03:20
T2	7	13	*	2011-11-08	16:42:13	AP	Alerta (passivo)	16:45:54	16:46:12	00:00:18	00:00:01	00:00:19	00:31:40
T2	7	13	*	2011-11-08	16:42:13	AA	Alerta (Ativo)	16:46:13	16:46:13	00:00:00	00:00:01	00:00:01	00:01:40
T2	7	13	*	2011-11-08	16:42:13	EX	Farejando	16:46:14	16:46:16	00:00:02	00:00:01	00:00:03	00:05:00
T2	7	13	*	2011-11-08	16:42:13	SH	Sham	16:46:17	16:46:20	00:00:03	00:00:01	00:00:04	00:06:40
T2	7	13	*	2011-11-08	16:42:13	AP	Alerta (passivo)	16:46:21	16:46:26	00:00:05	00:00:01	00:00:06	00:10:00
T2	7	13	*	2011-11-08	16:42:13	SH	Sham	16:46:27	16:46:33	00:00:06	00:00:01	00:00:07	00:11:40
T2	7	13	*	2011-11-08	16:42:13	AP	Alerta (passivo)	16:46:34	16:46:38	00:00:04	00:00:01	00:00:05	00:08:20
T2	7	13	*	2011-11-08	16:42:13	AA	Alerta (ativo)	16:46:39	16:46:48	00:00:09	00:00:01	00:00:10	00:16:40
T2	7	13	*	2011-11-08	16:42:13	M	Manutenção	16:46:49	16:46:51	00:00:02	00:00:01	00:00:03	00:05:00
T2	7	13	*	2011-11-08	16:42:13	SH	Sham	16:46:52	16:46:56	00:00:04	00:00:01	00:00:05	00:08:20
T2	7	13	*	2011-11-08	16:42:13	AP	Alerta (passivo)	16:46:57	16:47:17	00:00:20	00:00:01	00:00:21	00:35:00
T2	7	13	*	2011-11-08	16:42:13	LAM	Lambendo parede	16:47:18	16:47:20	00:00:02	00:00:01	00:00:03	00:05:00
T2	7	13	*	2011-11-08	16:42:13	AA	Alerta (Ativo)	16:47:21	16:47:23	00:00:02	00:00:01	00:00:03	00:05:00
T2	7	13	*	2011-11-08	16:42:13	SH	Sham	16:47:24	16:47:30	00:00:06	00:00:01	00:00:07	00:11:40
T2	7	13	*	2011-11-08	16:42:13	AA	Alerta (Ativo)	16:47:31	16:47:36	00:00:05	00:00:01	00:00:06	00:10:00
T2	7	13	*	2011-11-08	16:42:13	AP	Alerta (passivo)	16:47:37	16:47:55	00:00:18	00:00:01	00:00:19	00:31:40
T2	7	13	*	2011-11-08	16:42:13	SH	Sham	16:47:56	16:48:02	00:00:06	00:00:01	00:00:07	00:11:40
T2	7	13	*	2011-11-08	16:42:13	AP	Alerta (passivo)	16:48:03	16:48:08	00:00:05	00:00:01	00:00:06	00:10:00
T2	7	13	*	2011-11-08	16:42:13	AA	Alerta (Ativo)	16:48:09	16:48:13	00:00:04	00:00:00	00:00:04	00:06:40
T3	7	13	878	2011-10-25	15:35:11	AA	Alerta (ativo)	15:35:11	15:35:25	00:00:14	00:00:01	00:00:15	00:25:00
T3	7	13	878	2011-10-25	15:35:11	TES	Recompensa	15:35:26	15:35:27	00:00:01	00:00:01	00:00:02	00:03:20
T3	7	13	878	2011-10-25	15:35:11	C	Comendo	15:35:28	15:35:42	00:00:14	00:00:01	00:00:15	00:25:00
T3	7	13	878	2011-10-25	15:35:11	TES	Recompensa	15:35:43	15:35:44	00:00:01	00:00:01	00:00:02	00:03:20
T3	7	13	878	2011-10-25	15:35:11	C	Comendo	15:35:45	15:35:54	00:00:09	00:00:01	00:00:10	00:16:40
T3	7	13	878	2011-10-25	15:35:11	TES	Recompensa	15:35:55	15:35:56	00:00:01	00:00:01	00:00:02	00:03:20
T3	7	13	878	2011-10-25	15:35:11	C	Comendo	15:35:57	15:36:09	00:00:12	00:00:01	00:00:13	00:21:40
T3	7	13	878	2011-10-25	15:35:11	AA	Alerta (ativo)	15:36:10	15:36:10	00:00:00	00:00:01	00:00:01	00:01:40
T3	7	13	878	2011-10-25	15:35:11	TES	Recompensa	15:36:11	15:36:12	00:00:01	00:00:01	00:00:02	00:03:20
T3	7	13	878	2011-10-25	15:35:11	C	Comendo	15:36:13	15:36:23	00:00:10	00:00:01	00:00:11	00:18:20
T3	7	13	878	2011-10-25	15:35:11	AA	Alerta (ativo)	15:36:24	15:36:25	00:00:01	00:00:01	00:00:02	00:03:20
T3	7	13	878	2011-10-25	15:35:11	TES	Recompensa	15:36:26	15:36:27	00:00:01	00:00:01	00:00:02	00:03:20
T3	7	13	878	2011-10-25	15:35:11	C	Comendo	15:36:28	15:36:37	00:00:09	00:00:01	00:00:10	00:16:40
T3	7	13	878	2011-10-25	15:35:11	AA	Alerta (ativo)	15:36:38	15:36:41	00:00:03	00:00:01	00:00:04	00:06:40
T3	7	13	878	2011-10-25	15:35:11	TES	Recompensa	15:36:42	15:36:43	00:00:01	00:00:01	00:00:02	00:03:20
T3	7	13	878	2011-10-25	15:35:11	C	Comendo	15:36:44	15:36:53	00:00:09	00:00:01	00:00:10	00:16:40
T3	7	13	878	2011-10-25	15:35:11	AA	Alerta (ativo)	15:36:54	15:36:56	00:00:02	00:00:01	00:00:03	00:05:00
T3	7	13	878	2011-10-25	15:35:11	TES	Recompensa	15:36:57	15:36:58	00:00:01	00:00:01	00:00:02	00:03:20
T3	7	13	878	2011-10-25	15:35:11	C	Comendo	15:36:59	15:37:11	00:00:12	00:00:01	00:00:13	00:21:40
T3	7	13	878	2011-10-25	15:35:11	TES	Recompensa	15:37:12	15:37:13	00:00:01	00:00:01	00:00:02	00:03:20
T3	7	13	878	2011-10-25	15:35:11	C	Comendo	15:37:14	15:37:25	00:00:11	00:00:01	00:00:12	00:20:00
T3	7	13	878	2011-10-25	15:35:11	TES	Recompensa	15:37:26	15:37:27	00:00:01	00:00:01	00:00:02	00:03:20
T3	7	13	878	2011-10-25	15:35:11	C	Comendo	15:37:28	15:37:41	00:00:13	00:00:01	00:00:14	00:23:20
T3	7	13	878	2011-10-25	15:35:11	TES	Recompensa	15:37:42	15:37:43	00:00:01	00:00:01	00:00:02	00:03:20
T3	7	13	878	2011-10-25	15:35:11	C	Comendo	15:37:44	15:37:56	00:00:12	00:00:01	00:00:13	00:21:40
T3	7	13	878	2011-10-25	15:35:11	TES	Recompensa	15:37:57	15:37:58	00:00:01	00:00:01	00:00:02	00:03:20
T3	7	13	878	2011-10-25	15:35:11	C	Comendo	15:37:59	15:38:11	00:00:12	00:00:01	00:00:13	00:21:40
T3	7	13	878	2011-10-25	15:35:11	TES	Recompensa	15:38:12	15:38:13	00:00:01	00:00:01	00:00:02	00:03:20
T3	7	13	878	2011-10-25	15:35:11	C	Comendo	15:38:14	15:38:42	00:00:28	00:00:01	00:00:29	00:48:20
T3	7	13	878	2011-10-25	15:35:11	AA	Alerta (ativo)	15:38:43	15:38:47	00:00:04	00:00:01	00:00:05	00:08:20
T3	7	13	878	2011-10-25	15:35:11	SH	Sham	15:38:48	15:38:50	00:00:02	00:00:01	00:00:03	00:05:00
T3	7	13	878	2011-10-25	15:35:11	AA	Alerta (ativo)	15:38:51	15:38:52	00:00:01	00:00:01	00:00:02	00:03:20
T3	7	13	878	2011-10-25	15:35:11	SH	Sham	15:38:53	15:39:01	00:00:08	00:00:01	00:00:09	00:15:00
T3	7	13	878	2011-10-25	15:35:11	AA	Alerta (ativo)	15:39:02	15:39:07	00:00:05	00:00:01	00:00:06	00:10:00
T3	7	13	878	2011-10-25	15:35:11	SH	Sham	15:39:08	15:39:10	00:00:02	00:00:01	00:00:03	00:05:00
T3	7	13	878	2011-10-25	15:35:11	AA	Alerta (ativo)	15:39:11	15:39:20	00:00:09	00:00:01	00:00:10	00:16:40
T3	7	13	878	2011-10-25	15:35:11	MOV	Locomoção	15:39:21	15:39:26	00:00:05	00:00:01	00:00:06	00:10:00
T3	7	13	878	2011-10-25	15:35:11	C	Comendo	15:39:27	15:39:57	00:00:30	00:00:01	00:00:31	00:51:40
T3	7	13	878	2011-10-25	15:35:11	AA	Alerta (ativo)	15:39:58	15:40:00	00:00:02	00:00:01	00:00:03	00:05:00
T3	7	13	878	2011-10-25	15:35:11	C	Comendo	15:40:01	15:40:51	00:00:50	00:00:01	00:00:51	01:25:00
T3	7	13	878	2011-10-25	15:35:11	AA	Alerta (ativo)	15:40:52	15:41:00	00:00:08	00:00:01	00:00:09	00:15:00
T3	7	13	878	2011-10-25	15:35:11	C	Comendo	15:41:01	15:41:11	00:00:10	00:00:00	00:00:10	00:16:40
T1	964	14	228	2011-10-25	13:10:41	AA	Alerta (ativo)	13:10:41	13:10:56	00:00:15	00:00:01	00:00:16	00:26:40
T1	964	14	228	2011-10-25	13:10:41	TES	Recompensa	13:10:57	13:10:58	00:00:01	00:00:01	00:00:02	00:03:20
T1	964	14	228	2011-10-25	13:10:41	C	Comendo	13:10:59	13:11:10	00:00:11	00:00:01	00:00:12	00:20:00
T1	964	14	228	2011-10-25	13:10:41	AA	Alerta (ativo)	13:11:11	13:11:12	00:00:01	00:00:01	00:00:02	00:03:20
T1	964	14	228	2011-10-25	13:10:41	TES	Recompensa	13:11:13	13:11:14	00:00:01	00:00:01	00:00:02	00:03:20
T1	964	14	228	2011-10-25	13:10:41	C	Comendo	13:11:15	13:11:24	00:00:09	00:00:01	00:00:10	00:16:40
T1	964	14	228	2011-10-25	13:10:41	AA	Alerta (ativo)	13:11:25	13:11:27	00:00:02	00:00:01	00:00:03	00:05:00
T1	964	14	228	2011-10-25	13:10:41	TES	Recompensa	13:11:28	13:11:29	00:00:01	00:00:01	00:00:02	00:03:20
T1	964	14	228	2011-10-25	13:10:41	C	Comendo	13:11:30	13:11:35	00:00:05	00:00:01	00:00:06	00:10:00
T1	964	14	228	2011-10-25	13:10:41	AC	Aceno cabeça	13:11:36	13:11:38	00:00:02	00:00:01	00:00:03	00:05:00
T1	964	14	228	2011-10-25	13:10:41	C	Comendo	13:11:39	13:11:42	00:00:03	00:00:01	00:00:04	00:06:40
T1	964	14	228	2011-10-25	13:10:41	TES	Recompensa	13:11:43	13:11:44	00:00:01	00:00:01	00:00:02	00:03:20
T1	964	14	228	2011-10-25	13:10:41	C	Comendo	13:11:45	13:11:56	00:00:11	00:00:01	00:00:12	00:20:00
T1	964	14	228	2011-10-25	13:10:41	TES	Teste falso	13:11:57	13:11:58	00:00:01	00:00:01	00:00:02	00:03:20
T1	964	14	228	2011-10-25	13:10:41	CAG	Mostrando dentes	13:11:59	13:12:05	00:00:06	00:00:01	00:00:07	00:11:40
T1	964	14	228	2011-10-25	13:10:41	SH	Sham	13:12:06	13:12:11	00:00:05	00:00:01	00:00:06	00:10:00
T1	964	14	228	2011-10-25	13:10:41	TES	Teste falso	13:12:12	13:12:13	00:00:01	00:00:01	00:00:02	00:03:20
T1	964	14	228	2011-10-25	13:10:41	SH	Sham	13:12:14	13:12:26	00:00:12	00:00:01	00:00:13	00:21:40
T1	964	14	228	2011-10-25	13:10:41	TES	Teste falso	13:12:27	13:12:28	00:00:01	00:00:01	00:00:02	00:03:20
T1	964	14	228	2011-10-25	13:10:41	SH	Sham	13:12:29	13:12:39	00:00:10	00:00:01	00:00:11	00:18:20
T1	964	14	228	2011-10-25	13:10:41	AA	Alerta (ativo)	13:12:40	13:12:42	00:00:02	00:00:01	00:00:03	00:05:00
T1	964	14	228	2011-10-25	13:10:41	TES	Teste falso	13:12:43	13:12:44	00:00:01	00:00:01	00:00:02	00:03:20
T1	964	14	228	2011-10-25	13:10:41	SH	Sham	13:12:45	13:12:52	00:00:07	00:00:01	00:00:08	00:13:20
T1	964	14	228	2011-10-25	13:10:41	AA	Alerta (ativo)	13:12:53	13:12:56	00:00:03	00:00:01	00:00:04	00:06:40
T1	964	14	228	2011-10-25	13:10:41	TES	Teste falso	13:12:57	13:12:58	00:00:01	00:00:01	00:00:02	00:03:20
T1	964	14	228	2011-10-25	13:10:41	SH	Sham	13:12:59	13:13:11	00:00:12	00:00:01	00:00:13	00:21:40
T1	964	14	228	2011-10-25	13:10:41	TES	Teste falso	13:13:12	13:13:13	00:00:01	00:00:01	00:00:02	00:03:20
T1	964	14	228	2011-10-25	13:10:41	SH	Sham	13:13:14	13:13:22	00:00:08	00:00:01	00:00:09	00:15:00
T1	964	14	228	2011-10-25	13:10:41	AA	Alerta (ativo)	13:13:23	13:13:25	00:00:02	00:00:01	00:00:03	00:05:00
T1	964	14	228	2011-10-25	13:10:41	TES	Teste falso	13:13:26	13:13:27	00:00:01	00:00:01	00:00:02	00:03:20
T1	964	14	228	2011-10-25	13:10:41	AA	Alerta (ativo)	13:13:28	13:13:40	00:00:12	00:00:01	00:00:13	00:21:40
T1	964	14	228	2011-10-25	13:10:41	TES	Teste falso	13:13:41	13:13:42	00:00:01	00:00:01	00:00:02	00:03:20
T1	964	14	228	2011-10-25	13:10:41	SH	Sham	13:13:43	13:13:51	00:00:08	00:00:01	00:00:09	00:15:00
T1	964	14	228	2011-10-25	13:10:41	AA	Alerta (ativo)	13:13:52	13:13:53	00:00:01	00:00:01	00:00:02	00:03:20
T1	964	14	228	2011-10-25	13:10:41	SH	Sham	13:13:54	13:13:57	00:00:03	00:00:01	00:00:04	00:06:40
T1	964	14	228	2011-10-25	13:10:41	AA	Alerta (ativo)	13:13:58	13:14:14	00:00:16	00:00:01	00:00:17	00:28:20
T1	964	14	228	2011-10-25	13:10:41	M	Manutenção	13:14:15	13:14:16	00:00:01	00:00:01	00:00:02	00:03:20
T1	964	14	228	2011-10-25	13:10:41	SH	Sham	13:14:17	13:14:29	00:00:12	00:00:01	00:00:13	00:21:40
T1	964	14	228	2011-10-25	13:10:41	AA	Alerta (ativo)	13:14:30	13:14:40	00:00:10	00:00:01	00:00:11	00:18:20
T1	964	14	228	2011-10-25	13:10:41	SH	Sham	13:14:41	13:14:45	00:00:04	00:00:01	00:00:05	00:08:20
T1	964	14	228	2011-10-25	13:10:41	EX	Farejando	13:14:46	13:14:47	00:00:01	00:00:01	00:00:02	00:03:20
T1	964	14	228	2011-10-25	13:10:41	AA	Alerta (ativo)	13:14:48	13:15:03	00:00:15	00:00:01	00:00:16	00:26:40
T1	964	14	228	2011-10-25	13:10:41	SH	Sham	13:15:04	13:15:07	00:00:03	00:00:01	00:00:04	00:06:40
T1	964	14	228	2011-10-25	13:10:41	AA	Alerta (ativo)	13:15:08	13:15:12	00:00:04	00:00:01	00:00:05	00:08:20
T1	964	14	228	2011-10-25	13:10:41	SH	Sham	13:15:13	13:15:15	00:00:02	00:00:01	00:00:03	00:05:00
T1	964	14	228	2011-10-25	13:10:41	AA	Alerta (ativo)	13:15:16	13:15:27	00:00:11	00:00:01	00:00:12	00:20:00
T1	964	14	228	2011-10-25	13:10:41	SH	Sham	13:15:28	13:15:31	00:00:03	00:00:01	00:00:04	00:06:40
T1	964	14	228	2011-10-25	13:10:41	AA	Alerta (ativo)	13:15:32	13:15:46	00:00:14	00:00:01	00:00:15	00:25:00
T1	964	14	228	2011-10-25	13:10:41	AP	Alerta (passivo)	13:15:47	13:16:19	00:00:32	00:00:01	00:00:33	00:55:00
T1	964	14	228	2011-10-25	13:10:41	AA	Alerta (ativo)	13:16:20	13:16:30	00:00:10	00:00:01	00:00:11	00:18:20
T1	964	14	228	2011-10-25	13:10:41	SH	Sham	13:16:31	13:16:41	00:00:10	00:00:00	00:00:10	00:16:40
T2	964	14	*	2011-10-04	13:54:09	AA	Alerta (ativo)	13:54:09	13:54:25	00:00:16	00:00:01	00:00:17	00:28:20
T2	964	14	*	2011-10-04	13:54:09	TES	Recompensa	13:54:26	13:54:27	00:00:01	00:00:01	00:00:02	00:03:20
T2	964	14	*	2011-10-04	13:54:09	C	Comendo	13:54:28	13:54:38	00:00:10	00:00:01	00:00:11	00:18:20
T2	964	14	*	2011-10-04	13:54:09	TES	Recompensa	13:54:39	13:54:40	00:00:01	00:00:01	00:00:02	00:03:20
T2	964	14	*	2011-10-04	13:54:09	C	Comendo	13:54:41	13:54:53	00:00:12	00:00:01	00:00:13	00:21:40
T2	964	14	*	2011-10-04	13:54:09	TES	Recompensa	13:54:54	13:54:55	00:00:01	00:00:01	00:00:02	00:03:20
T2	964	14	*	2011-10-04	13:54:09	C	Comendo	13:54:56	13:55:09	00:00:13	00:00:01	00:00:14	00:23:20
T2	964	14	*	2011-10-04	13:54:09	TES	Recompensa	13:55:10	13:55:11	00:00:01	00:00:01	00:00:02	00:03:20
T2	964	14	*	2011-10-04	13:54:09	C	Comendo	13:55:12	13:55:24	00:00:12	00:00:01	00:00:13	00:21:40
T2	964	14	*	2011-10-04	13:54:09	TES	Teste falso	13:55:25	13:55:26	00:00:01	00:00:01	00:00:02	00:03:20
T2	964	14	*	2011-10-04	13:54:09	SH	Sham	13:55:27	13:55:39	00:00:12	00:00:01	00:00:13	00:21:40
T2	964	14	*	2011-10-04	13:54:09	TES	Teste falso	13:55:40	13:55:41	00:00:01	00:00:01	00:00:02	00:03:20
T2	964	14	*	2011-10-04	13:54:09	SH	Sham	13:55:42	13:55:52	00:00:10	00:00:01	00:00:11	00:18:20
T2	964	14	*	2011-10-04	13:54:09	AA	Alerta (ativo)	13:55:53	13:55:54	00:00:01	00:00:01	00:00:02	00:03:20
T2	964	14	*	2011-10-04	13:54:09	TES	Teste falso	13:55:55	13:55:56	00:00:01	00:00:01	00:00:02	00:03:20
T2	964	14	*	2011-10-04	13:54:09	SH	Sham	13:55:57	13:56:02	00:00:05	00:00:01	00:00:06	00:10:00
T2	964	14	*	2011-10-04	13:54:09	AC	Aceno cabeça	13:56:03	13:56:04	00:00:01	00:00:01	00:00:02	00:03:20
T2	964	14	*	2011-10-04	13:54:09	SH	Sham	13:56:05	13:56:08	00:00:03	00:00:01	00:00:04	00:06:40
T2	964	14	*	2011-10-04	13:54:09	TES	Teste falso	13:56:09	13:56:10	00:00:01	00:00:01	00:00:02	00:03:20
T2	964	14	*	2011-10-04	13:54:09	SH	Sham	13:56:11	13:56:24	00:00:13	00:00:01	00:00:14	00:23:20
T2	964	14	*	2011-10-04	13:54:09	TES	Teste falso	13:56:25	13:56:26	00:00:01	00:00:01	00:00:02	00:03:20
T2	964	14	*	2011-10-04	13:54:09	SH	Sham	13:56:27	13:56:30	00:00:03	00:00:01	00:00:04	00:06:40
T2	964	14	*	2011-10-04	13:54:09	AA	Alerta (ativo)	13:56:31	13:56:32	00:00:01	00:00:01	00:00:02	00:03:20
T2	964	14	*	2011-10-04	13:54:09	SH	Sham	13:56:33	13:56:39	00:00:06	00:00:01	00:00:07	00:11:40
T2	964	14	*	2011-10-04	13:54:09	TES	Teste falso	13:56:40	13:56:41	00:00:01	00:00:01	00:00:02	00:03:20
T2	964	14	*	2011-10-04	13:54:09	SH	Sham	13:56:42	13:56:55	00:00:13	00:00:01	00:00:14	00:23:20
T2	964	14	*	2011-10-04	13:54:09	TES	Teste falso	13:56:56	13:56:57	00:00:01	00:00:01	00:00:02	00:03:20
T2	964	14	*	2011-10-04	13:54:09	SH	Sham	13:56:58	13:56:58	00:00:00	00:00:01	00:00:01	00:01:40
T2	964	14	*	2011-10-04	13:54:09	AA	Alerta (ativo)	13:56:59	13:57:01	00:00:02	00:00:01	00:00:03	00:05:00
T2	964	14	*	2011-10-04	13:54:09	SH	Sham	13:57:02	13:57:08	00:00:06	00:00:01	00:00:07	00:11:40
T2	964	14	*	2011-10-04	13:54:09	TES	Teste falso	13:57:09	13:57:10	00:00:01	00:00:01	00:00:02	00:03:20
T2	964	14	*	2011-10-04	13:54:09	SH	Sham	13:57:11	13:57:13	00:00:02	00:00:01	00:00:03	00:05:00
T2	964	14	*	2011-10-04	13:54:09	M	Manutenção	13:57:14	13:57:15	00:00:01	00:00:01	00:00:02	00:03:20
T2	964	14	*	2011-10-04	13:54:09	AP	Alerta (passivo)	13:57:16	13:57:17	00:00:01	00:00:01	00:00:02	00:03:20
T2	964	14	*	2011-10-04	13:54:09	SH	Sham	13:57:18	13:57:26	00:00:08	00:00:01	00:00:09	00:15:00
T2	964	14	*	2011-10-04	13:54:09	AP	Alerta (passivo)	13:57:27	13:57:32	00:00:05	00:00:01	00:00:06	00:10:00
T2	964	14	*	2011-10-04	13:54:09	AC	Aceno cabeça	13:57:33	13:57:35	00:00:02	00:00:01	00:00:03	00:05:00
T2	964	14	*	2011-10-04	13:54:09	AA	Alerta (ativo)	13:57:36	13:57:37	00:00:01	00:00:01	00:00:02	00:03:20
T2	964	14	*	2011-10-04	13:54:09	SH	Sham	13:57:38	13:57:40	00:00:02	00:00:01	00:00:03	00:05:00
T2	964	14	*	2011-10-04	13:54:09	AA	Alerta (ativo)	13:57:41	13:57:42	00:00:01	00:00:01	00:00:02	00:03:20
T2	964	14	*	2011-10-04	13:54:09	SH	Sham	13:57:43	13:57:48	00:00:05	00:00:01	00:00:06	00:10:00
T2	964	14	*	2011-10-04	13:54:09	AA	Alerta (ativo)	13:57:49	13:57:51	00:00:02	00:00:01	00:00:03	00:05:00
T2	964	14	*	2011-10-04	13:54:09	SH	Sham	13:57:52	13:57:59	00:00:07	00:00:01	00:00:08	00:13:20
T2	964	14	*	2011-10-04	13:54:09	AP	Alerta (passivo)	13:58:00	13:58:37	00:00:37	00:00:01	00:00:38	01:03:20
T2	964	14	*	2011-10-04	13:54:09	AA	Alerta (ativo)	13:58:38	13:58:41	00:00:03	00:00:01	00:00:04	00:06:40
T2	964	14	*	2011-10-04	13:54:09	SH	Sham	13:58:42	13:58:46	00:00:04	00:00:01	00:00:05	00:08:20
T2	964	14	*	2011-10-04	13:54:09	AA	Alerta (ativo)	13:58:47	13:58:48	00:00:01	00:00:01	00:00:02	00:03:20
T2	964	14	*	2011-10-04	13:54:09	SH	Sham	13:58:49	13:58:53	00:00:04	00:00:01	00:00:05	00:08:20
T2	964	14	*	2011-10-04	13:54:09	AA	Alerta (ativo)	13:58:54	13:58:55	00:00:01	00:00:01	00:00:02	00:03:20
T2	964	14	*	2011-10-04	13:54:09	SH	Sham	13:58:56	13:58:56	00:00:00	00:00:01	00:00:01	00:01:40
T2	964	14	*	2011-10-04	13:54:09	AA	Alerta (ativo)	13:58:57	13:59:15	00:00:18	00:00:01	00:00:19	00:31:40
T2	964	14	*	2011-10-04	13:54:09	SH	Sham	13:59:16	13:59:20	00:00:04	00:00:01	00:00:05	00:08:20
T2	964	14	*	2011-10-04	13:54:09	AA	Alerta (ativo)	13:59:21	13:59:23	00:00:02	00:00:01	00:00:03	00:05:00
T2	964	14	*	2011-10-04	13:54:09	SH	Sham	13:59:24	13:59:27	00:00:03	00:00:01	00:00:04	00:06:40
T2	964	14	*	2011-10-04	13:54:09	AA	Alerta (ativo)	13:59:28	13:59:58	00:00:30	00:00:01	00:00:31	00:51:40
T2	964	14	*	2011-10-04	13:54:09	SH	Sham	13:59:59	14:00:09	00:00:10	00:00:00	00:00:10	00:16:40
T3	964	14	7	2011-09-02	15:10:39	AA	Alerta (ativo)	15:10:39	15:10:51	00:00:12	00:00:01	00:00:13	00:21:40
T3	964	14	7	2011-09-02	15:10:39	TES	Recompensa	15:10:52	15:10:53	00:00:01	00:00:01	00:00:02	00:03:20
T3	964	14	7	2011-09-02	15:10:39	C	Comendo	15:10:54	15:11:04	00:00:10	00:00:01	00:00:11	00:18:20
T3	964	14	7	2011-09-02	15:10:39	AC	Aceno cabeça	15:11:05	15:11:06	00:00:01	00:00:01	00:00:02	00:03:20
T3	964	14	7	2011-09-02	15:10:39	AA	Alerta (ativo)	15:11:07	15:11:08	00:00:01	00:00:01	00:00:02	00:03:20
T3	964	14	7	2011-09-02	15:10:39	TES	Recompensa	15:11:09	15:11:11	00:00:02	00:00:01	00:00:03	00:05:00
T3	964	14	7	2011-09-02	15:10:39	C	Comendo	15:11:12	15:11:16	00:00:04	00:00:01	00:00:05	00:08:20
T3	964	14	7	2011-09-02	15:10:39	M	Manutenção	15:11:17	15:11:18	00:00:01	00:00:01	00:00:02	00:03:20
T3	964	14	7	2011-09-02	15:10:39	EX	Farejando	15:11:19	15:11:27	00:00:08	00:00:01	00:00:09	00:15:00
T3	964	14	7	2011-09-02	15:10:39	TES	Recompensa	15:11:28	15:11:30	00:00:02	00:00:01	00:00:03	00:05:00
T3	964	14	7	2011-09-02	15:10:39	C	Comendo	15:11:31	15:11:40	00:00:09	00:00:01	00:00:10	00:16:40
T3	964	14	7	2011-09-02	15:10:39	TES	Recompensa	15:11:41	15:11:42	00:00:01	00:00:01	00:00:02	00:03:20
T3	964	14	7	2011-09-02	15:10:39	C	Comendo	15:11:43	15:11:53	00:00:10	00:00:01	00:00:11	00:18:20
T3	964	14	7	2011-09-02	15:10:39	TES	Recompensa	15:11:54	15:11:55	00:00:01	00:00:01	00:00:02	00:03:20
T3	964	14	7	2011-09-02	15:10:39	C	Comendo	15:11:56	15:12:09	00:00:13	00:00:01	00:00:14	00:23:20
T3	964	14	7	2011-09-02	15:10:39	TES	Recompensa	15:12:10	15:12:11	00:00:01	00:00:01	00:00:02	00:03:20
T3	964	14	7	2011-09-02	15:10:39	C	Comendo	15:12:12	15:12:15	00:00:03	00:00:01	00:00:04	00:06:40
T3	964	14	7	2011-09-02	15:10:39	M	Manutenção	15:12:16	15:12:18	00:00:02	00:00:01	00:00:03	00:05:00
T3	964	14	7	2011-09-02	15:10:39	C	Comendo	15:12:19	15:12:25	00:00:06	00:00:01	00:00:07	00:11:40
T3	964	14	7	2011-09-02	15:10:39	TES	Recompensa	15:12:26	15:12:28	00:00:02	00:00:01	00:00:03	00:05:00
T3	964	14	7	2011-09-02	15:10:39	C	Comendo	15:12:29	15:12:41	00:00:12	00:00:01	00:00:13	00:21:40
T3	964	14	7	2011-09-02	15:10:39	TES	Recompensa	15:12:42	15:12:47	00:00:05	00:00:01	00:00:06	00:10:00
T3	964	14	7	2011-09-02	15:10:39	MOV	Locomoção	15:12:48	15:12:50	00:00:02	00:00:01	00:00:03	00:05:00
T3	964	14	7	2011-09-02	15:10:39	EX	Farejando	15:12:51	15:12:56	00:00:05	00:00:01	00:00:06	00:10:00
T3	964	14	7	2011-09-02	15:10:39	TES	Recompensa	15:12:57	15:12:57	00:00:00	00:00:01	00:00:01	00:01:40
T3	964	14	7	2011-09-02	15:10:39	C	Comendo	15:12:58	15:13:10	00:00:12	00:00:01	00:00:13	00:21:40
T3	964	14	7	2011-09-02	15:10:39	TES	Recompensa	15:13:11	15:13:12	00:00:01	00:00:01	00:00:02	00:03:20
T3	964	14	7	2011-09-02	15:10:39	C	Comendo	15:13:13	15:13:24	00:00:11	00:00:01	00:00:12	00:20:00
T3	964	14	7	2011-09-02	15:10:39	AP	Alerta (passivo)	15:13:25	15:13:27	00:00:02	00:00:01	00:00:03	00:05:00
T3	964	14	7	2011-09-02	15:10:39	TES	Recompensa	15:13:28	15:13:29	00:00:01	00:00:01	00:00:02	00:03:20
T3	964	14	7	2011-09-02	15:10:39	C	Comendo	15:13:30	15:13:42	00:00:12	00:00:01	00:00:13	00:21:40
T3	964	14	7	2011-09-02	15:10:39	TES	Recompensa	15:13:43	15:13:44	00:00:01	00:00:01	00:00:02	00:03:20
T3	964	14	7	2011-09-02	15:10:39	C	Comendo	15:13:45	15:14:18	00:00:33	00:00:01	00:00:34	00:56:40
T3	964	14	7	2011-09-02	15:10:39	M	Manutenção	15:14:19	15:14:20	00:00:01	00:00:01	00:00:02	00:03:20
T3	964	14	7	2011-09-02	15:10:39	C	Comendo	15:14:21	15:15:00	00:00:39	00:00:01	00:00:40	01:06:40
T3	964	14	7	2011-09-02	15:10:39	M	Manutenção	15:15:01	15:15:02	00:00:01	00:00:01	00:00:02	00:03:20
T3	964	14	7	2011-09-02	15:10:39	C	Comendo	15:15:03	15:15:38	00:00:35	00:00:01	00:00:36	01:00:00
T3	964	14	7	2011-09-02	15:10:39	AA	Alerta (ativo)	15:15:39	15:15:42	00:00:03	00:00:01	00:00:04	00:06:40
T3	964	14	7	2011-09-02	15:10:39	C	Comendo	15:15:43	15:15:59	00:00:16	00:00:01	00:00:17	00:28:20
T3	964	14	7	2011-09-02	15:10:39	M	Manutenção	15:16:00	15:16:01	00:00:01	00:00:01	00:00:02	00:03:20
T3	964	14	7	2011-09-02	15:10:39	C	Comendo	15:16:02	15:16:39	00:00:37	00:00:00	00:00:37	01:01:40
T1	968	15	991	2011-11-09	14:35:11	AA	Alerta (ativo)	14:35:11	14:35:24	00:00:13	00:00:01	00:00:14	00:23:20
T1	968	15	991	2011-11-09	14:35:11	TES	Recompensa	14:35:25	14:35:26	00:00:01	00:00:01	00:00:02	00:03:20
T1	968	15	991	2011-11-09	14:35:11	C	Comendo	14:35:27	14:35:36	00:00:09	00:00:01	00:00:10	00:16:40
T1	968	15	991	2011-11-09	14:35:11	AA	Alerta (ativo)	14:35:37	14:35:40	00:00:03	00:00:01	00:00:04	00:06:40
T1	968	15	991	2011-11-09	14:35:11	TES	Recompensa	14:35:41	14:35:42	00:00:01	00:00:01	00:00:02	00:03:20
T1	968	15	991	2011-11-09	14:35:11	C	Comendo	14:35:43	14:35:49	00:00:06	00:00:01	00:00:07	00:11:40
T1	968	15	991	2011-11-09	14:35:11	AA	Alerta (ativo)	14:35:50	14:35:56	00:00:06	00:00:01	00:00:07	00:11:40
T1	968	15	991	2011-11-09	14:35:11	TES	Recompensa	14:35:57	14:35:58	00:00:01	00:00:01	00:00:02	00:03:20
T1	968	15	991	2011-11-09	14:35:11	C	Comendo	14:35:59	14:36:09	00:00:10	00:00:01	00:00:11	00:18:20
T1	968	15	991	2011-11-09	14:35:11	AA	Alerta (ativo)	14:36:10	14:36:11	00:00:01	00:00:01	00:00:02	00:03:20
T1	968	15	991	2011-11-09	14:35:11	TES	Recompensa	14:36:12	14:36:13	00:00:01	00:00:01	00:00:02	00:03:20
T1	968	15	991	2011-11-09	14:35:11	C	Comendo	14:36:14	14:36:21	00:00:07	00:00:01	00:00:08	00:13:20
T1	968	15	991	2011-11-09	14:35:11	AA	Alerta (ativo)	14:36:22	14:36:26	00:00:04	00:00:01	00:00:05	00:08:20
T1	968	15	991	2011-11-09	14:35:11	TES	Teste falso	14:36:27	14:36:28	00:00:01	00:00:01	00:00:02	00:03:20
T1	968	15	991	2011-11-09	14:35:11	SH	Sham	14:36:29	14:36:36	00:00:07	00:00:01	00:00:08	00:13:20
T1	968	15	991	2011-11-09	14:35:11	AA	Alerta (ativo)	14:36:37	14:36:40	00:00:03	00:00:01	00:00:04	00:06:40
T1	968	15	991	2011-11-09	14:35:11	TES	Teste falso	14:36:41	14:36:42	00:00:01	00:00:01	00:00:02	00:03:20
T1	968	15	991	2011-11-09	14:35:11	SH	Sham	14:36:43	14:36:50	00:00:07	00:00:01	00:00:08	00:13:20
T1	968	15	991	2011-11-09	14:35:11	AA	Alerta (ativo)	14:36:51	14:36:54	00:00:03	00:00:01	00:00:04	00:06:40
T1	968	15	991	2011-11-09	14:35:11	TES	Teste falso	14:36:55	14:36:56	00:00:01	00:00:01	00:00:02	00:03:20
T1	968	15	991	2011-11-09	14:35:11	SH	Sham	14:36:57	14:37:05	00:00:08	00:00:01	00:00:09	00:15:00
T1	968	15	991	2011-11-09	14:35:11	AA	Alerta (ativo)	14:37:06	14:37:09	00:00:03	00:00:01	00:00:04	00:06:40
T1	968	15	991	2011-11-09	14:35:11	TES	Teste falso	14:37:10	14:37:11	00:00:01	00:00:01	00:00:02	00:03:20
T1	968	15	991	2011-11-09	14:35:11	SH	Sham	14:37:12	14:37:14	00:00:02	00:00:01	00:00:03	00:05:00
T1	968	15	991	2011-11-09	14:35:11	AA	Alerta (ativo)	14:37:15	14:37:17	00:00:02	00:00:01	00:00:03	00:05:00
T1	968	15	991	2011-11-09	14:35:11	AC	Aceno cabeça	14:37:18	14:37:19	00:00:01	00:00:01	00:00:02	00:03:20
T1	968	15	991	2011-11-09	14:35:11	AA	Alerta (ativo)	14:37:20	14:37:24	00:00:04	00:00:01	00:00:05	00:08:20
T1	968	15	991	2011-11-09	14:35:11	TES	Teste falso	14:37:25	14:37:26	00:00:01	00:00:01	00:00:02	00:03:20
T1	968	15	991	2011-11-09	14:35:11	SH	Sham	14:37:27	14:37:31	00:00:04	00:00:01	00:00:05	00:08:20
T1	968	15	991	2011-11-09	14:35:11	AA	Alerta (ativo)	14:37:32	14:37:40	00:00:08	00:00:01	00:00:09	00:15:00
T1	968	15	991	2011-11-09	14:35:11	TES	Teste falso	14:37:41	14:37:42	00:00:01	00:00:01	00:00:02	00:03:20
T1	968	15	991	2011-11-09	14:35:11	SH	Sham	14:37:43	14:37:45	00:00:02	00:00:01	00:00:03	00:05:00
T1	968	15	991	2011-11-09	14:35:11	AC	Aceno cabeça	14:37:46	14:37:47	00:00:01	00:00:01	00:00:02	00:03:20
T1	968	15	991	2011-11-09	14:35:11	SH	Sham	14:37:48	14:37:53	00:00:05	00:00:01	00:00:06	00:10:00
T1	968	15	991	2011-11-09	14:35:11	AA	Alerta (ativo)	14:37:54	14:37:55	00:00:01	00:00:01	00:00:02	00:03:20
T1	968	15	991	2011-11-09	14:35:11	TES	Teste falso	14:37:56	14:37:57	00:00:01	00:00:01	00:00:02	00:03:20
T1	968	15	991	2011-11-09	14:35:11	AA	Alerta (ativo)	14:37:58	14:38:04	00:00:06	00:00:01	00:00:07	00:11:40
T1	968	15	991	2011-11-09	14:35:11	AC	Aceno cabeça	14:38:05	14:38:06	00:00:01	00:00:01	00:00:02	00:03:20
T1	968	15	991	2011-11-09	14:35:11	SH	sham	14:38:07	14:38:10	00:00:03	00:00:01	00:00:04	00:06:40
T1	968	15	991	2011-11-09	14:35:11	TES	Teste falso	14:38:11	14:38:12	00:00:01	00:00:01	00:00:02	00:03:20
T1	968	15	991	2011-11-09	14:35:11	SH	Sham	14:38:13	14:38:18	00:00:05	00:00:01	00:00:06	00:10:00
T1	968	15	991	2011-11-09	14:35:11	AA	Alerta (ativo)	14:38:19	14:38:24	00:00:05	00:00:01	00:00:06	00:10:00
T1	968	15	991	2011-11-09	14:35:11	AC	Aceno cabeça	14:38:25	14:38:27	00:00:02	00:00:01	00:00:03	00:05:00
T1	968	15	991	2011-11-09	14:35:11	SH	Sham	14:38:28	14:38:32	00:00:04	00:00:01	00:00:05	00:08:20
T1	968	15	991	2011-11-09	14:35:11	AA	Alerta (ativo)	14:38:33	14:38:36	00:00:03	00:00:01	00:00:04	00:06:40
T1	968	15	991	2011-11-09	14:35:11	EX	Farejando	14:38:37	14:38:41	00:00:04	00:00:01	00:00:05	00:08:20
T1	968	15	991	2011-11-09	14:35:11	AA	Alerta (ativo)	14:38:42	14:39:04	00:00:22	00:00:01	00:00:23	00:38:20
T1	968	15	991	2011-11-09	14:35:11	AC	Aceno cabeça	14:39:05	14:39:06	00:00:01	00:00:01	00:00:02	00:03:20
T1	968	15	991	2011-11-09	14:35:11	SH	Sham	14:39:07	14:39:09	00:00:02	00:00:01	00:00:03	00:05:00
T1	968	15	991	2011-11-09	14:35:11	EX	Farejando	14:39:10	14:39:13	00:00:03	00:00:01	00:00:04	00:06:40
T1	968	15	991	2011-11-09	14:35:11	AA	Alerta (ativo)	14:39:14	14:39:17	00:00:03	00:00:01	00:00:04	00:06:40
T1	968	15	991	2011-11-09	14:35:11	AC	Aceno cabeça	14:39:18	14:39:23	00:00:05	00:00:01	00:00:06	00:10:00
T1	968	15	991	2011-11-09	14:35:11	SH	Sham	14:39:24	14:39:30	00:00:06	00:00:01	00:00:07	00:11:40
T1	968	15	991	2011-11-09	14:35:11	AP	Alerta (passivo)	14:39:31	14:39:52	00:00:21	00:00:01	00:00:22	00:36:40
T1	968	15	991	2011-11-09	14:35:11	AA	Alerta (ativo)	14:39:53	14:39:56	00:00:03	00:00:01	00:00:04	00:06:40
T1	968	15	991	2011-11-09	14:35:11	AP	Alerta (passivo)	14:39:57	14:40:00	00:00:03	00:00:01	00:00:04	00:06:40
T1	968	15	991	2011-11-09	14:35:11	AA	Alerta (ativo)	14:40:01	14:40:03	00:00:02	00:00:01	00:00:03	00:05:00
T1	968	15	991	2011-11-09	14:35:11	MOV	Locomoção	14:40:04	14:40:08	00:00:04	00:00:01	00:00:05	00:08:20
T1	968	15	991	2011-11-09	14:35:11	EX	Farejando	14:40:09	14:40:18	00:00:09	00:00:01	00:00:10	00:16:40
T1	968	15	991	2011-11-09	14:35:11	MOV	Locomoção	14:40:19	14:40:23	00:00:04	00:00:01	00:00:05	00:08:20
T1	968	15	991	2011-11-09	14:35:11	AA	Alerta (ativo)	14:40:24	14:40:26	00:00:02	00:00:01	00:00:03	00:05:00
T1	968	15	991	2011-11-09	14:35:11	AP	Alerta (passivo)	14:40:27	14:40:50	00:00:23	00:00:01	00:00:24	00:40:00
T1	968	15	991	2011-11-09	14:35:11	AA	Alerta (ativo)	14:40:51	14:40:53	00:00:02	00:00:01	00:00:03	00:05:00
T1	968	15	991	2011-11-09	14:35:11	MOV	Locomoção	14:40:54	14:40:57	00:00:03	00:00:01	00:00:04	00:06:40
T1	968	15	991	2011-11-09	14:35:11	EX	Farejando	14:40:58	14:41:11	00:00:13	00:00:00	00:00:13	00:21:40
T2	968	15	*	2011-10-25	13:28:10	SH	Sham	13:28:10	13:28:16	00:00:06	00:00:01	00:00:07	00:11:40
T2	968	15	*	2011-10-25	13:28:10	AA	Alerta (ativo)	13:28:17	13:28:23	00:00:06	00:00:01	00:00:07	00:11:40
T2	968	15	*	2011-10-25	13:28:10	TES	Recompensa	13:28:24	13:28:25	00:00:01	00:00:01	00:00:02	00:03:20
T2	968	15	*	2011-10-25	13:28:10	C	Comendo	13:28:26	13:28:38	00:00:12	00:00:01	00:00:13	00:21:40
T2	968	15	*	2011-10-25	13:28:10	AA	Alerta (ativo)	13:28:39	13:28:40	00:00:01	00:00:01	00:00:02	00:03:20
T2	968	15	*	2011-10-25	13:28:10	TES	Recompensa	13:28:41	13:28:42	00:00:01	00:00:01	00:00:02	00:03:20
T2	968	15	*	2011-10-25	13:28:10	C	Comendo	13:28:43	13:28:48	00:00:05	00:00:01	00:00:06	00:10:00
T2	968	15	*	2011-10-25	13:28:10	AA	Alerta (ativo)	13:28:49	13:28:56	00:00:07	00:00:01	00:00:08	00:13:20
T2	968	15	*	2011-10-25	13:28:10	TES	Recompensa	13:28:57	13:28:58	00:00:01	00:00:01	00:00:02	00:03:20
T2	968	15	*	2011-10-25	13:28:10	C	Comendo	13:28:59	13:29:09	00:00:10	00:00:01	00:00:11	00:18:20
T2	968	15	*	2011-10-25	13:28:10	AA	Alerta (ativo)	13:29:10	13:29:11	00:00:01	00:00:01	00:00:02	00:03:20
T2	968	15	*	2011-10-25	13:28:10	TES	Recompensa	13:29:12	13:29:13	00:00:01	00:00:01	00:00:02	00:03:20
T2	968	15	*	2011-10-25	13:28:10	C	Comendo	13:29:14	13:29:21	00:00:07	00:00:01	00:00:08	00:13:20
T2	968	15	*	2011-10-25	13:28:10	AA	Alerta (ativo)	13:29:22	13:29:26	00:00:04	00:00:01	00:00:05	00:08:20
T2	968	15	*	2011-10-25	13:28:10	TES	Teste falso	13:29:27	13:29:28	00:00:01	00:00:01	00:00:02	00:03:20
T2	968	15	*	2011-10-25	13:28:10	SH	Sham	13:29:29	13:29:40	00:00:11	00:00:01	00:00:12	00:20:00
T2	968	15	*	2011-10-25	13:28:10	TES	Teste falso	13:29:41	13:29:42	00:00:01	00:00:01	00:00:02	00:03:20
T2	968	15	*	2011-10-25	13:28:10	SH	Sham	13:29:43	13:29:54	00:00:11	00:00:01	00:00:12	00:20:00
T2	968	15	*	2011-10-25	13:28:10	TES	Teste falso	13:29:55	13:29:56	00:00:01	00:00:01	00:00:02	00:03:20
T2	968	15	*	2011-10-25	13:28:10	SH	Sham	13:29:57	13:30:02	00:00:05	00:00:01	00:00:06	00:10:00
T2	968	15	*	2011-10-25	13:28:10	AA	Alerta (ativo)	13:30:03	13:30:09	00:00:06	00:00:01	00:00:07	00:11:40
T2	968	15	*	2011-10-25	13:28:10	TES	Teste falso	13:30:10	13:30:11	00:00:01	00:00:01	00:00:02	00:03:20
T2	968	15	*	2011-10-25	13:28:10	SH	Sham	13:30:12	13:30:14	00:00:02	00:00:01	00:00:03	00:05:00
T2	968	15	*	2011-10-25	13:28:10	AA	Alerta (ativo)	13:30:15	13:30:17	00:00:02	00:00:01	00:00:03	00:05:00
T2	968	15	*	2011-10-25	13:28:10	EX	Farejando	13:30:18	13:30:19	00:00:01	00:00:01	00:00:02	00:03:20
T2	968	15	*	2011-10-25	13:28:10	AA	Alerta (ativo)	13:30:20	13:30:24	00:00:04	00:00:01	00:00:05	00:08:20
T2	968	15	*	2011-10-25	13:28:10	TES	Teste falso	13:30:25	13:30:26	00:00:01	00:00:01	00:00:02	00:03:20
T2	968	15	*	2011-10-25	13:28:10	AP	Alerta (passivo)	13:30:27	13:30:40	00:00:13	00:00:01	00:00:14	00:23:20
T2	968	15	*	2011-10-25	13:28:10	TES	Teste falso	13:30:41	13:30:42	00:00:01	00:00:01	00:00:02	00:03:20
T2	968	15	*	2011-10-25	13:28:10	AA	Alerta (ativo)	13:30:43	13:30:45	00:00:02	00:00:01	00:00:03	00:05:00
T2	968	15	*	2011-10-25	13:28:10	SH	Sham	13:30:46	13:30:53	00:00:07	00:00:01	00:00:08	00:13:20
T2	968	15	*	2011-10-25	13:28:10	AA	Alerta (ativo)	13:30:54	13:30:55	00:00:01	00:00:01	00:00:02	00:03:20
T2	968	15	*	2011-10-25	13:28:10	TES	Teste falso	13:30:56	13:30:57	00:00:01	00:00:01	00:00:02	00:03:20
T2	968	15	*	2011-10-25	13:28:10	AA	Alerta (ativo)	13:30:58	13:30:58	00:00:00	00:00:01	00:00:01	00:01:40
T2	968	15	*	2011-10-25	13:28:10	AC	Aceno cabeça	13:30:59	13:31:00	00:00:01	00:00:01	00:00:02	00:03:20
T2	968	15	*	2011-10-25	13:28:10	EX	Farejando	13:31:01	13:31:03	00:00:02	00:00:01	00:00:03	00:05:00
T2	968	15	*	2011-10-25	13:28:10	SH	Sham	13:31:04	13:31:06	00:00:02	00:00:01	00:00:03	00:05:00
T2	968	15	*	2011-10-25	13:28:10	AA	Alerta (ativo)	13:31:07	13:31:10	00:00:03	00:00:01	00:00:04	00:06:40
T2	968	15	*	2011-10-25	13:28:10	TES	Teste falso	13:31:11	13:31:12	00:00:01	00:00:01	00:00:02	00:03:20
T2	968	15	*	2011-10-25	13:28:10	AA	Alerta (ativo)	13:31:13	13:31:42	00:00:29	00:00:01	00:00:30	00:50:00
T2	968	15	*	2011-10-25	13:28:10	SH	Sham	13:31:43	13:31:45	00:00:02	00:00:01	00:00:03	00:05:00
T2	968	15	*	2011-10-25	13:28:10	AA	Alerta (ativo)	13:31:46	13:32:03	00:00:17	00:00:01	00:00:18	00:30:00
T2	968	15	*	2011-10-25	13:28:10	EX	Farejando	13:32:04	13:32:18	00:00:14	00:00:01	00:00:15	00:25:00
T2	968	15	*	2011-10-25	13:28:10	EX	Forrageando	13:32:19	13:34:10	00:01:51	00:00:00	00:01:51	03:05:00
T3	968	15	991	2011-09-14	14:11:58	AA	Alerta (ativo)	14:11:58	14:12:14	00:00:16	00:00:01	00:00:17	00:28:20
T3	968	15	991	2011-09-14	14:11:58	TES	Recompensa	14:12:15	14:12:16	00:00:01	00:00:01	00:00:02	00:03:20
T3	968	15	991	2011-09-14	14:11:58	C	Comendo	14:12:17	14:12:28	00:00:11	00:00:01	00:00:12	00:20:00
T3	968	15	991	2011-09-14	14:11:58	TES	Recompensa	14:12:29	14:12:30	00:00:01	00:00:01	00:00:02	00:03:20
T3	968	15	991	2011-09-14	14:11:58	C	Comendo	14:12:31	14:12:38	00:00:07	00:00:01	00:00:08	00:13:20
T3	968	15	991	2011-09-14	14:11:58	AA	Alerta (ativo)	14:12:39	14:12:43	00:00:04	00:00:01	00:00:05	00:08:20
T3	968	15	991	2011-09-14	14:11:58	TES	Recompensa	14:12:44	14:12:45	00:00:01	00:00:01	00:00:02	00:03:20
T3	968	15	991	2011-09-14	14:11:58	C	Comendo	14:12:46	14:12:51	00:00:05	00:00:01	00:00:06	00:10:00
T3	968	15	991	2011-09-14	14:11:58	AA	Alerta (ativo)	14:12:52	14:12:59	00:00:07	00:00:01	00:00:08	00:13:20
T3	968	15	991	2011-09-14	14:11:58	TES	Recompensa	14:13:00	14:13:01	00:00:01	00:00:01	00:00:02	00:03:20
T3	968	15	991	2011-09-14	14:11:58	C	Comendo	14:13:02	14:13:10	00:00:08	00:00:01	00:00:09	00:15:00
T3	968	15	991	2011-09-14	14:11:58	AA	Alerta (ativo)	14:13:11	14:13:13	00:00:02	00:00:01	00:00:03	00:05:00
T3	968	15	991	2011-09-14	14:11:58	TES	Recompensa	14:13:14	14:13:15	00:00:01	00:00:01	00:00:02	00:03:20
T3	968	15	991	2011-09-14	14:11:58	C	Comendo	14:13:16	14:13:25	00:00:09	00:00:01	00:00:10	00:16:40
T3	968	15	991	2011-09-14	14:11:58	AA	Alerta (ativo)	14:13:26	14:13:28	00:00:02	00:00:01	00:00:03	00:05:00
T3	968	15	991	2011-09-14	14:11:58	TES	Recompensa	14:13:29	14:13:30	00:00:01	00:00:01	00:00:02	00:03:20
T3	968	15	991	2011-09-14	14:11:58	C	Comendo	14:13:31	14:13:40	00:00:09	00:00:01	00:00:10	00:16:40
T3	968	15	991	2011-09-14	14:11:58	AA	Alerta (ativo)	14:13:41	14:13:43	00:00:02	00:00:01	00:00:03	00:05:00
T3	968	15	991	2011-09-14	14:11:58	TES	Recompensa	14:13:44	14:13:45	00:00:01	00:00:01	00:00:02	00:03:20
T3	968	15	991	2011-09-14	14:11:58	C	Comendo	14:13:46	14:13:50	00:00:04	00:00:01	00:00:05	00:08:20
T3	968	15	991	2011-09-14	14:11:58	AA	Alerta (ativo)	14:13:51	14:13:57	00:00:06	00:00:01	00:00:07	00:11:40
T3	968	15	991	2011-09-14	14:11:58	TES	Recompensa	14:13:58	14:13:59	00:00:01	00:00:01	00:00:02	00:03:20
T3	968	15	991	2011-09-14	14:11:58	C	Comendo	14:14:00	14:14:08	00:00:08	00:00:01	00:00:09	00:15:00
T3	968	15	991	2011-09-14	14:11:58	AP	Alerta (passivo)	14:14:09	14:14:12	00:00:03	00:00:01	00:00:04	00:06:40
T3	968	15	991	2011-09-14	14:11:58	TES	Recompensa	14:14:13	14:14:14	00:00:01	00:00:01	00:00:02	00:03:20
T3	968	15	991	2011-09-14	14:11:58	C	Comendo	14:14:15	14:14:19	00:00:04	00:00:01	00:00:05	00:08:20
T3	968	15	991	2011-09-14	14:11:58	AA	Alerta (ativo)	14:14:20	14:14:29	00:00:09	00:00:01	00:00:10	00:16:40
T3	968	15	991	2011-09-14	14:11:58	TES	Recompensa	14:14:30	14:14:31	00:00:01	00:00:01	00:00:02	00:03:20
T3	968	15	991	2011-09-14	14:11:58	C	Comendo	14:14:32	14:14:40	00:00:08	00:00:01	00:00:09	00:15:00
T3	968	15	991	2011-09-14	14:11:58	AP	Alerta (passivo)	14:14:41	14:14:44	00:00:03	00:00:01	00:00:04	00:06:40
T3	968	15	991	2011-09-14	14:11:58	TES	Recompensa	14:14:45	14:14:46	00:00:01	00:00:01	00:00:02	00:03:20
T3	968	15	991	2011-09-14	14:11:58	C	Comendo	14:14:47	14:14:54	00:00:07	00:00:01	00:00:08	00:13:20
T3	968	15	991	2011-09-14	14:11:58	AA	Alerta (ativo)	14:14:55	14:14:58	00:00:03	00:00:01	00:00:04	00:06:40
T3	968	15	991	2011-09-14	14:11:58	TES	Recompensa	14:14:59	14:15:00	00:00:01	00:00:01	00:00:02	00:03:20
T3	968	15	991	2011-09-14	14:11:58	C	Comendo	14:15:01	14:15:09	00:00:08	00:00:01	00:00:09	00:15:00
T3	968	15	991	2011-09-14	14:11:58	AA	Alerta (ativo)	14:15:10	14:15:20	00:00:10	00:00:01	00:00:11	00:18:20
T3	968	15	991	2011-09-14	14:11:58	AP	Alerta (passivo)	14:15:21	14:15:30	00:00:09	00:00:01	00:00:10	00:16:40
T3	968	15	991	2011-09-14	14:11:58	AA	Alerta (ativo)	14:15:31	14:15:42	00:00:11	00:00:01	00:00:12	00:20:00
T3	968	15	991	2011-09-14	14:11:58	SH	Sham	14:15:43	14:15:56	00:00:13	00:00:01	00:00:14	00:23:20
T3	968	15	991	2011-09-14	14:11:58	AA	Alerta (ativo)	14:15:57	14:15:58	00:00:01	00:00:01	00:00:02	00:03:20
T3	968	15	991	2011-09-14	14:11:58	AP	Alerta (passivo)	14:15:59	14:16:06	00:00:07	00:00:01	00:00:08	00:13:20
T3	968	15	991	2011-09-14	14:11:58	SH	Sham	14:16:07	14:16:23	00:00:16	00:00:01	00:00:17	00:28:20
T3	968	15	991	2011-09-14	14:11:58	EX	Passando lábio na porta	14:16:24	14:16:36	00:00:12	00:00:01	00:00:13	00:21:40
T3	968	15	991	2011-09-14	14:11:58	AP	Alerta (passivo)	14:16:37	14:16:41	00:00:04	00:00:01	00:00:05	00:08:20
T3	968	15	991	2011-09-14	14:11:58	AA	Alerta (ativo)	14:16:42	14:17:04	00:00:22	00:00:01	00:00:23	00:38:20
T3	968	15	991	2011-09-14	14:11:58	SH	Sham	14:17:05	14:17:06	00:00:01	00:00:01	00:00:02	00:03:20
T3	968	15	991	2011-09-14	14:11:58	PAT	Pateando chão	14:17:07	14:17:09	00:00:02	00:00:01	00:00:03	00:05:00
T3	968	15	991	2011-09-14	14:11:58	AA	Alerta (ativo)	14:17:10	14:17:13	00:00:03	00:00:01	00:00:04	00:06:40
T3	968	15	991	2011-09-14	14:11:58	EX	Passando lábio na porta	14:17:14	14:17:17	00:00:03	00:00:01	00:00:04	00:06:40
T3	968	15	991	2011-09-14	14:11:58	SH	Sham	14:17:18	14:17:23	00:00:05	00:00:01	00:00:06	00:10:00
T3	968	15	991	2011-09-14	14:11:58	AP	Alerta (passivo)	14:17:24	14:17:30	00:00:06	00:00:01	00:00:07	00:11:40
T3	968	15	991	2011-09-14	14:11:58	PI	Parado inativo	14:17:31	14:17:38	00:00:07	00:00:01	00:00:08	00:13:20
T3	968	15	991	2011-09-14	14:11:58	AA	Alerta (ativo)	14:17:39	14:17:45	00:00:06	00:00:01	00:00:07	00:11:40
T3	968	15	991	2011-09-14	14:11:58	AP	Alerta (passivo)	14:17:46	14:17:58	00:00:12	00:00:00	00:00:12	00:20:00
T1	991	16	968	2011-09-14	14:11:58	AP	Alerta (passivo)	14:11:58	14:12:06	00:00:08	00:00:01	00:00:09	00:15:00
T1	991	16	968	2011-09-14	14:11:58	AA	Alerta (ativo)	14:12:07	14:12:12	00:00:05	00:00:01	00:00:06	00:10:00
T1	991	16	968	2011-09-14	14:11:58	TES	Recompensa	14:12:13	14:12:14	00:00:01	00:00:01	00:00:02	00:03:20
T1	991	16	968	2011-09-14	14:11:58	C	Comendo	14:12:15	14:12:26	00:00:11	00:00:01	00:00:12	00:20:00
T1	991	16	968	2011-09-14	14:11:58	AA	Alerta (ativo)	14:12:27	14:12:31	00:00:04	00:00:01	00:00:05	00:08:20
T1	991	16	968	2011-09-14	14:11:58	TES	Recompensa	14:12:32	14:12:33	00:00:01	00:00:01	00:00:02	00:03:20
T1	991	16	968	2011-09-14	14:11:58	C	Comendo	14:12:34	14:12:44	00:00:10	00:00:01	00:00:11	00:18:20
T1	991	16	968	2011-09-14	14:11:58	TES	Recompensa	14:12:45	14:12:46	00:00:01	00:00:01	00:00:02	00:03:20
T1	991	16	968	2011-09-14	14:11:58	C	Comendo	14:12:47	14:12:57	00:00:10	00:00:01	00:00:11	00:18:20
T1	991	16	968	2011-09-14	14:11:58	TES	Recompensa	14:12:58	14:12:59	00:00:01	00:00:01	00:00:02	00:03:20
T1	991	16	968	2011-09-14	14:11:58	C	Comendo	14:13:00	14:13:10	00:00:10	00:00:01	00:00:11	00:18:20
T1	991	16	968	2011-09-14	14:11:58	AA	Alerta (ativo)	14:13:11	14:13:15	00:00:04	00:00:01	00:00:05	00:08:20
T1	991	16	968	2011-09-14	14:11:58	TES	Teste falso	14:13:16	14:13:17	00:00:01	00:00:01	00:00:02	00:03:20
T1	991	16	968	2011-09-14	14:11:58	SH	Sham	14:13:18	14:13:26	00:00:08	00:00:01	00:00:09	00:15:00
T1	991	16	968	2011-09-14	14:11:58	AA	Alerta (ativo)	14:13:27	14:13:29	00:00:02	00:00:01	00:00:03	00:05:00
T1	991	16	968	2011-09-14	14:11:58	TES	Teste falso	14:13:30	14:13:31	00:00:01	00:00:01	00:00:02	00:03:20
T1	991	16	968	2011-09-14	14:11:58	SH	Sham	14:13:32	14:13:40	00:00:08	00:00:01	00:00:09	00:15:00
T1	991	16	968	2011-09-14	14:11:58	AA	Alerta (ativo)	14:13:41	14:13:44	00:00:03	00:00:01	00:00:04	00:06:40
T1	991	16	968	2011-09-14	14:11:58	TES	Teste falso	14:13:45	14:13:46	00:00:01	00:00:01	00:00:02	00:03:20
T1	991	16	968	2011-09-14	14:11:58	SH	Sham	14:13:47	14:13:55	00:00:08	00:00:01	00:00:09	00:15:00
T1	991	16	968	2011-09-14	14:11:58	AA	Alerta (ativo)	14:13:56	14:13:59	00:00:03	00:00:01	00:00:04	00:06:40
T1	991	16	968	2011-09-14	14:11:58	TES	Teste falso	14:14:00	14:14:01	00:00:01	00:00:01	00:00:02	00:03:20
T1	991	16	968	2011-09-14	14:11:58	SH	Sham	14:14:02	14:14:08	00:00:06	00:00:01	00:00:07	00:11:40
T1	991	16	968	2011-09-14	14:11:58	M	Manutenção	14:14:09	14:14:10	00:00:01	00:00:01	00:00:02	00:03:20
T1	991	16	968	2011-09-14	14:11:58	AA	Alerta (ativo)	14:14:11	14:14:14	00:00:03	00:00:01	00:00:04	00:06:40
T1	991	16	968	2011-09-14	14:11:58	TES	Teste falso	14:14:15	14:14:16	00:00:01	00:00:01	00:00:02	00:03:20
T1	991	16	968	2011-09-14	14:11:58	AA	Alerta (ativo)	14:14:17	14:14:18	00:00:01	00:00:01	00:00:02	00:03:20
T1	991	16	968	2011-09-14	14:11:58	SH	Sham	14:14:19	14:14:22	00:00:03	00:00:01	00:00:04	00:06:40
T1	991	16	968	2011-09-14	14:11:58	M	Manutenção	14:14:23	14:14:26	00:00:03	00:00:01	00:00:04	00:06:40
T1	991	16	968	2011-09-14	14:11:58	AA	Alerta (ativo)	14:14:27	14:14:31	00:00:04	00:00:01	00:00:05	00:08:20
T1	991	16	968	2011-09-14	14:11:58	TES	Teste falso	14:14:32	14:14:33	00:00:01	00:00:01	00:00:02	00:03:20
T1	991	16	968	2011-09-14	14:11:58	AA	Alerta (ativo)	14:14:34	14:14:47	00:00:13	00:00:01	00:00:14	00:23:20
T1	991	16	968	2011-09-14	14:11:58	TES	Teste falso	14:14:48	14:14:49	00:00:01	00:00:01	00:00:02	00:03:20
T1	991	16	968	2011-09-14	14:11:58	SH	Sham	14:14:50	14:14:58	00:00:08	00:00:01	00:00:09	00:15:00
T1	991	16	968	2011-09-14	14:11:58	AA	Alerta (ativo)	14:14:59	14:15:00	00:00:01	00:00:01	00:00:02	00:03:20
T1	991	16	968	2011-09-14	14:11:58	TES	Teste falso	14:15:01	14:15:02	00:00:01	00:00:01	00:00:02	00:03:20
T1	991	16	968	2011-09-14	14:11:58	SH	Sham	14:15:03	14:15:09	00:00:06	00:00:01	00:00:07	00:11:40
T1	991	16	968	2011-09-14	14:11:58	AA	Alerta (ativo)	14:15:10	14:15:15	00:00:05	00:00:01	00:00:06	00:10:00
T1	991	16	968	2011-09-14	14:11:58	SH	Sham	14:15:16	14:15:22	00:00:06	00:00:01	00:00:07	00:11:40
T1	991	16	968	2011-09-14	14:11:58	M	Manutenção	14:15:23	14:15:25	00:00:02	00:00:01	00:00:03	00:05:00
T1	991	16	968	2011-09-14	14:11:58	AA	Alerta (ativo)	14:15:26	14:15:31	00:00:05	00:00:01	00:00:06	00:10:00
T1	991	16	968	2011-09-14	14:11:58	AP	Alerta (passivo)	14:15:32	14:15:34	00:00:02	00:00:01	00:00:03	00:05:00
T1	991	16	968	2011-09-14	14:11:58	SH	Sham	14:15:35	14:15:42	00:00:07	00:00:01	00:00:08	00:13:20
T1	991	16	968	2011-09-14	14:11:58	AA	Alerta (ativo)	14:15:43	14:15:49	00:00:06	00:00:01	00:00:07	00:11:40
T1	991	16	968	2011-09-14	14:11:58	SH	Sham	14:15:50	14:15:54	00:00:04	00:00:01	00:00:05	00:08:20
T1	991	16	968	2011-09-14	14:11:58	M	Manutenção	14:15:55	14:15:56	00:00:01	00:00:01	00:00:02	00:03:20
T1	991	16	968	2011-09-14	14:11:58	AA	Alerta (ativo)	14:15:57	14:16:00	00:00:03	00:00:01	00:00:04	00:06:40
T1	991	16	968	2011-09-14	14:11:58	AP	Alerta (passivo)	14:16:01	14:16:04	00:00:03	00:00:01	00:00:04	00:06:40
T1	991	16	968	2011-09-14	14:11:58	SH	Sham	14:16:05	14:16:07	00:00:02	00:00:01	00:00:03	00:05:00
T1	991	16	968	2011-09-14	14:11:58	AP	Alerta (passivo)	14:16:08	14:16:14	00:00:06	00:00:01	00:00:07	00:11:40
T1	991	16	968	2011-09-14	14:11:58	RE	Bufando	14:16:15	14:16:16	00:00:01	00:00:01	00:00:02	00:03:20
T1	991	16	968	2011-09-14	14:11:58	AA	Alerta (ativo)	14:16:17	14:16:20	00:00:03	00:00:01	00:00:04	00:06:40
T1	991	16	968	2011-09-14	14:11:58	SH	Sham	14:16:21	14:16:24	00:00:03	00:00:01	00:00:04	00:06:40
T1	991	16	968	2011-09-14	14:11:58	M	Manutenção	14:16:25	14:16:26	00:00:01	00:00:01	00:00:02	00:03:20
T1	991	16	968	2011-09-14	14:11:58	EX	Farejando	14:16:27	14:16:32	00:00:05	00:00:01	00:00:06	00:10:00
T1	991	16	968	2011-09-14	14:11:58	AA	Alerta (ativo)	14:16:33	14:16:36	00:00:03	00:00:01	00:00:04	00:06:40
T1	991	16	968	2011-09-14	14:11:58	SH	Sham	14:16:37	14:16:38	00:00:01	00:00:01	00:00:02	00:03:20
T1	991	16	968	2011-09-14	14:11:58	AP	Alerta (passivo)	14:16:39	14:16:57	00:00:18	00:00:01	00:00:19	00:31:40
T1	991	16	968	2011-09-14	14:11:58	AA	Alerta (ativo)	14:16:58	14:17:04	00:00:06	00:00:01	00:00:07	00:11:40
T1	991	16	968	2011-09-14	14:11:58	AP	Alerta (passivo)	14:17:05	14:17:13	00:00:08	00:00:01	00:00:09	00:15:00
T1	991	16	968	2011-09-14	14:11:58	AA	Alerta (ativo)	14:17:14	14:17:17	00:00:03	00:00:01	00:00:04	00:06:40
T1	991	16	968	2011-09-14	14:11:58	AP	Alerta (passivo)	14:17:18	14:17:22	00:00:04	00:00:01	00:00:05	00:08:20
T1	991	16	968	2011-09-14	14:11:58	M	Manutenção	14:17:23	14:17:30	00:00:07	00:00:01	00:00:08	00:13:20
T1	991	16	968	2011-09-14	14:11:58	SH	Sham	14:17:31	14:17:46	00:00:15	00:00:01	00:00:16	00:26:40
T1	991	16	968	2011-09-14	14:11:58	AA	Alerta (ativo)	14:17:47	14:17:49	00:00:02	00:00:01	00:00:03	00:05:00
T1	991	16	968	2011-09-14	14:11:58	MOV	Locomoção	14:17:50	14:17:56	00:00:06	00:00:01	00:00:07	00:11:40
T1	991	16	968	2011-09-14	14:11:58	EX	Forrageando	14:17:57	14:17:58	00:00:01	00:00:00	00:00:01	00:01:40
T2	991	16	*	2011-10-04	14:48:51	AA	Alerta (ativo)	14:48:51	14:49:05	00:00:14	00:00:01	00:00:15	00:25:00
T2	991	16	*	2011-10-04	14:48:51	TES	Recompensa	14:49:06	14:49:07	00:00:01	00:00:01	00:00:02	00:03:20
T2	991	16	*	2011-10-04	14:48:51	C	Comendo	14:49:08	14:49:16	00:00:08	00:00:01	00:00:09	00:15:00
T2	991	16	*	2011-10-04	14:48:51	AA	Alerta (ativo)	14:49:17	14:49:18	00:00:01	00:00:01	00:00:02	00:03:20
T2	991	16	*	2011-10-04	14:48:51	TES	Recompensa	14:49:19	14:49:20	00:00:01	00:00:01	00:00:02	00:03:20
T2	991	16	*	2011-10-04	14:48:51	C	Comendo	14:49:21	14:49:32	00:00:11	00:00:01	00:00:12	00:20:00
T2	991	16	*	2011-10-04	14:48:51	AA	Alerta (ativo)	14:49:33	14:49:34	00:00:01	00:00:01	00:00:02	00:03:20
T2	991	16	*	2011-10-04	14:48:51	TES	Recompensa	14:49:35	14:49:36	00:00:01	00:00:01	00:00:02	00:03:20
T2	991	16	*	2011-10-04	14:48:51	C	Comendo	14:49:37	14:49:49	00:00:12	00:00:01	00:00:13	00:21:40
T2	991	16	*	2011-10-04	14:48:51	TES	Recompensa	14:49:50	14:49:51	00:00:01	00:00:01	00:00:02	00:03:20
T2	991	16	*	2011-10-04	14:48:51	C	Comendo	14:49:52	14:50:00	00:00:08	00:00:01	00:00:09	00:15:00
T2	991	16	*	2011-10-04	14:48:51	AA	Alerta (ativo)	14:50:01	14:50:04	00:00:03	00:00:01	00:00:04	00:06:40
T2	991	16	*	2011-10-04	14:48:51	TES	Teste falso	14:50:05	14:50:06	00:00:01	00:00:01	00:00:02	00:03:20
T2	991	16	*	2011-10-04	14:48:51	SH	Sham	14:50:07	14:50:19	00:00:12	00:00:01	00:00:13	00:21:40
T2	991	16	*	2011-10-04	14:48:51	TES	Teste falso	14:50:20	14:50:21	00:00:01	00:00:01	00:00:02	00:03:20
T2	991	16	*	2011-10-04	14:48:51	SH	Sham	14:50:22	14:50:35	00:00:13	00:00:01	00:00:14	00:23:20
T2	991	16	*	2011-10-04	14:48:51	TES	Teste falso	14:50:36	14:50:37	00:00:01	00:00:01	00:00:02	00:03:20
T2	991	16	*	2011-10-04	14:48:51	SH	Sham	14:50:38	14:50:47	00:00:09	00:00:01	00:00:10	00:16:40
T2	991	16	*	2011-10-04	14:48:51	AA	Alerta (ativo)	14:50:48	14:50:49	00:00:01	00:00:01	00:00:02	00:03:20
T2	991	16	*	2011-10-04	14:48:51	TES	Teste falso	14:50:50	14:50:51	00:00:01	00:00:01	00:00:02	00:03:20
T2	991	16	*	2011-10-04	14:48:51	SH	Sham	14:50:52	14:50:54	00:00:02	00:00:01	00:00:03	00:05:00
T2	991	16	*	2011-10-04	14:48:51	AA	Alerta (ativo)	14:50:55	14:50:56	00:00:01	00:00:01	00:00:02	00:03:20
T2	991	16	*	2011-10-04	14:48:51	SH	Sham	14:50:57	14:51:17	00:00:20	00:00:01	00:00:21	00:35:00
T2	991	16	*	2011-10-04	14:48:51	AA	Alerta (ativo)	14:51:18	14:51:19	00:00:01	00:00:01	00:00:02	00:03:20
T2	991	16	*	2011-10-04	14:48:51	TES	Teste falso	14:51:20	14:51:21	00:00:01	00:00:01	00:00:02	00:03:20
T2	991	16	*	2011-10-04	14:48:51	EX	Farejando	14:51:22	14:51:24	00:00:02	00:00:01	00:00:03	00:05:00
T2	991	16	*	2011-10-04	14:48:51	SH	Sham	14:51:25	14:51:29	00:00:04	00:00:01	00:00:05	00:08:20
T2	991	16	*	2011-10-04	14:48:51	AP	Alerta (passivo)	14:51:30	14:51:31	00:00:01	00:00:01	00:00:02	00:03:20
T2	991	16	*	2011-10-04	14:48:51	M	Manutenção	14:51:32	14:51:34	00:00:02	00:00:01	00:00:03	00:05:00
T2	991	16	*	2011-10-04	14:48:51	TES	Teste falso	14:51:35	14:51:36	00:00:01	00:00:01	00:00:02	00:03:20
T2	991	16	*	2011-10-04	14:48:51	SH	Sham	14:51:37	14:51:47	00:00:10	00:00:01	00:00:11	00:18:20
T2	991	16	*	2011-10-04	14:48:51	AP	Alerta (passivo)	14:51:48	14:51:49	00:00:01	00:00:01	00:00:02	00:03:20
T2	991	16	*	2011-10-04	14:48:51	TES	Teste falso	14:51:50	14:51:51	00:00:01	00:00:01	00:00:02	00:03:20
T2	991	16	*	2011-10-04	14:48:51	SH	Sham	14:51:52	14:51:56	00:00:04	00:00:01	00:00:05	00:08:20
T2	991	16	*	2011-10-04	14:48:51	AA	Alerta (ativo)	14:51:57	14:51:59	00:00:02	00:00:01	00:00:03	00:05:00
T2	991	16	*	2011-10-04	14:48:51	SH	Sham	14:52:00	14:52:01	00:00:01	00:00:01	00:00:02	00:03:20
T2	991	16	*	2011-10-04	14:48:51	AA	Alerta (ativo)	14:52:02	14:52:40	00:00:38	00:00:01	00:00:39	01:05:00
T2	991	16	*	2011-10-04	14:48:51	SH	Sham	14:52:41	14:52:47	00:00:06	00:00:01	00:00:07	00:11:40
T2	991	16	*	2011-10-04	14:48:51	EX	Farejando	14:52:48	14:52:49	00:00:01	00:00:01	00:00:02	00:03:20
T2	991	16	*	2011-10-04	14:48:51	SH	Sham	14:52:50	14:52:55	00:00:05	00:00:01	00:00:06	00:10:00
T2	991	16	*	2011-10-04	14:48:51	EX	Farejando	14:52:56	14:53:04	00:00:08	00:00:01	00:00:09	00:15:00
T2	991	16	*	2011-10-04	14:48:51	AA	Alerta (ativo)	14:53:05	14:53:08	00:00:03	00:00:01	00:00:04	00:06:40
T2	991	16	*	2011-10-04	14:48:51	SH	Sham	14:53:09	14:53:19	00:00:10	00:00:01	00:00:11	00:18:20
T2	991	16	*	2011-10-04	14:48:51	AA	Alerta (ativo)	14:53:20	14:53:27	00:00:07	00:00:01	00:00:08	00:13:20
T2	991	16	*	2011-10-04	14:48:51	MOV	Locomoção	14:53:28	14:53:33	00:00:05	00:00:01	00:00:06	00:10:00
T2	991	16	*	2011-10-04	14:48:51	EX	Forrageando	14:53:34	14:53:41	00:00:07	00:00:01	00:00:08	00:13:20
T2	991	16	*	2011-10-04	14:48:51	MOV	Locomoção	14:53:42	14:53:45	00:00:03	00:00:01	00:00:04	00:06:40
T2	991	16	*	2011-10-04	14:48:51	EX	Forrageando	14:53:46	14:53:51	00:00:05	00:00:01	00:00:06	00:10:00
T2	991	16	*	2011-10-04	14:48:51	MOV	Locomoção	14:53:52	14:53:55	00:00:03	00:00:01	00:00:04	00:06:40
T2	991	16	*	2011-10-04	14:48:51	AA	Alerta (ativo)	14:53:56	14:53:58	00:00:02	00:00:01	00:00:03	00:05:00
T2	991	16	*	2011-10-04	14:48:51	SH	Sham	14:53:59	14:54:04	00:00:05	00:00:01	00:00:06	00:10:00
T2	991	16	*	2011-10-04	14:48:51	AA	Alerta (ativo)	14:54:05	14:54:09	00:00:04	00:00:01	00:00:05	00:08:20
T2	991	16	*	2011-10-04	14:48:51	SH	Sham	14:54:10	14:54:12	00:00:02	00:00:01	00:00:03	00:05:00
T2	991	16	*	2011-10-04	14:48:51	AA	Alerta (ativo)	14:54:13	14:54:31	00:00:18	00:00:01	00:00:19	00:31:40
T2	991	16	*	2011-10-04	14:48:51	AP	Alerta (passivo)	14:54:32	14:54:51	00:00:19	00:00:00	00:00:19	00:31:40
T3	991	16	968	2011-11-09	14:35:11	AA	Alerta (ativo)	14:35:11	14:35:25	00:00:14	00:00:01	00:00:15	00:25:00
T3	991	16	968	2011-11-09	14:35:11	TES	Recompensa	14:35:26	14:35:27	00:00:01	00:00:01	00:00:02	00:03:20
T3	991	16	968	2011-11-09	14:35:11	C	Comendo	14:35:28	14:35:42	00:00:14	00:00:01	00:00:15	00:25:00
T3	991	16	968	2011-11-09	14:35:11	TES	Recompensa	14:35:43	14:35:44	00:00:01	00:00:01	00:00:02	00:03:20
T3	991	16	968	2011-11-09	14:35:11	C	Comendo	14:35:45	14:35:54	00:00:09	00:00:01	00:00:10	00:16:40
T3	991	16	968	2011-11-09	14:35:11	TES	Recompensa	14:35:55	14:35:56	00:00:01	00:00:01	00:00:02	00:03:20
T3	991	16	968	2011-11-09	14:35:11	C	Comendo	14:35:57	14:36:10	00:00:13	00:00:01	00:00:14	00:23:20
T3	991	16	968	2011-11-09	14:35:11	TES	Recompensa	14:36:11	14:36:12	00:00:01	00:00:01	00:00:02	00:03:20
T3	991	16	968	2011-11-09	14:35:11	C	Comendo	14:36:13	14:36:23	00:00:10	00:00:01	00:00:11	00:18:20
T3	991	16	968	2011-11-09	14:35:11	AA	Alerta (ativo)	14:36:24	14:36:25	00:00:01	00:00:01	00:00:02	00:03:20
T3	991	16	968	2011-11-09	14:35:11	TES	Recompensa	14:36:26	14:36:27	00:00:01	00:00:01	00:00:02	00:03:20
T3	991	16	968	2011-11-09	14:35:11	C	Comendo	14:36:28	14:36:41	00:00:13	00:00:01	00:00:14	00:23:20
T3	991	16	968	2011-11-09	14:35:11	TES	Recompensa	14:36:42	14:36:43	00:00:01	00:00:01	00:00:02	00:03:20
T3	991	16	968	2011-11-09	14:35:11	C	Comendo	14:36:44	14:36:53	00:00:09	00:00:01	00:00:10	00:16:40
T3	991	16	968	2011-11-09	14:35:11	AA	Alerta (ativo)	14:36:54	14:36:56	00:00:02	00:00:01	00:00:03	00:05:00
T3	991	16	968	2011-11-09	14:35:11	TES	Recompensa	14:36:57	14:36:58	00:00:01	00:00:01	00:00:02	00:03:20
T3	991	16	968	2011-11-09	14:35:11	C	Comendo	14:36:59	14:37:11	00:00:12	00:00:01	00:00:13	00:21:40
T3	991	16	968	2011-11-09	14:35:11	TES	Recompensa	14:37:12	14:37:13	00:00:01	00:00:01	00:00:02	00:03:20
T3	991	16	968	2011-11-09	14:35:11	C	Comendo	14:37:14	14:37:25	00:00:11	00:00:01	00:00:12	00:20:00
T3	991	16	968	2011-11-09	14:35:11	TES	Recompensa	14:37:26	14:37:27	00:00:01	00:00:01	00:00:02	00:03:20
T3	991	16	968	2011-11-09	14:35:11	C	Comendo	14:37:28	14:37:37	00:00:09	00:00:01	00:00:10	00:16:40
T3	991	16	968	2011-11-09	14:35:11	AA	Alerta (ativo)	14:37:38	14:37:41	00:00:03	00:00:01	00:00:04	00:06:40
T3	991	16	968	2011-11-09	14:35:11	TES	Recompensa	14:37:42	14:37:43	00:00:01	00:00:01	00:00:02	00:03:20
T3	991	16	968	2011-11-09	14:35:11	C	Comendo	14:37:44	14:37:56	00:00:12	00:00:01	00:00:13	00:21:40
T3	991	16	968	2011-11-09	14:35:11	TES	Recompensa	14:37:57	14:37:58	00:00:01	00:00:01	00:00:02	00:03:20
T3	991	16	968	2011-11-09	14:35:11	C	Comendo	14:37:59	14:38:11	00:00:12	00:00:01	00:00:13	00:21:40
T3	991	16	968	2011-11-09	14:35:11	TES	Recompensa	14:38:12	14:38:13	00:00:01	00:00:01	00:00:02	00:03:20
T3	991	16	968	2011-11-09	14:35:11	C	Comendo	14:38:14	14:38:42	00:00:28	00:00:01	00:00:29	00:48:20
T3	991	16	968	2011-11-09	14:35:11	AA	Alerta (ativo)	14:38:43	14:38:47	00:00:04	00:00:01	00:00:05	00:08:20
T3	991	16	968	2011-11-09	14:35:11	SH	Sham	14:38:48	14:38:50	00:00:02	00:00:01	00:00:03	00:05:00
T3	991	16	968	2011-11-09	14:35:11	AA	Alerta (ativo)	14:38:51	14:38:52	00:00:01	00:00:01	00:00:02	00:03:20
T3	991	16	968	2011-11-09	14:35:11	SH	Sham	14:38:53	14:39:01	00:00:08	00:00:01	00:00:09	00:15:00
T3	991	16	968	2011-11-09	14:35:11	AA	Alerta (ativo)	14:39:02	14:39:07	00:00:05	00:00:01	00:00:06	00:10:00
T3	991	16	968	2011-11-09	14:35:11	SH	Sham	14:39:08	14:39:10	00:00:02	00:00:01	00:00:03	00:05:00
T3	991	16	968	2011-11-09	14:35:11	AA	Alerta (ativo)	14:39:11	14:39:20	00:00:09	00:00:01	00:00:10	00:16:40
T3	991	16	968	2011-11-09	14:35:11	MOV	Locomoção	14:39:21	14:39:24	00:00:03	00:00:01	00:00:04	00:06:40
T3	991	16	968	2011-11-09	14:35:11	EX	Farejando	14:39:25	14:39:35	00:00:10	00:00:01	00:00:11	00:18:20
T3	991	16	968	2011-11-09	14:35:11	C	Comendo	14:39:36	14:39:54	00:00:18	00:00:01	00:00:19	00:31:40
T3	991	16	968	2011-11-09	14:35:11	AA	Alerta (ativo)	14:39:55	14:40:00	00:00:05	00:00:01	00:00:06	00:10:00
T3	991	16	968	2011-11-09	14:35:11	C	Comendo	14:40:01	14:40:51	00:00:50	00:00:01	00:00:51	01:25:00
T3	991	16	968	2011-11-09	14:35:11	AA	Alerta (ativo)	14:40:52	14:41:03	00:00:11	00:00:01	00:00:12	00:20:00
T3	991	16	968	2011-11-09	14:35:11	C	Comendo	14:41:04	14:41:11	00:00:07	00:00:00	00:00:07	00:11:40
T1	181	17	114	2011-10-24	14:53:41	AA	Alerta (ativo)	14:53:41	14:54:01	00:00:20	00:00:01	00:00:21	00:35:00
T1	181	17	114	2011-10-24	14:53:41	TES	Recompensa	14:54:02	14:54:03	00:00:01	00:00:01	00:00:02	00:03:20
T1	181	17	114	2011-10-24	14:53:41	C	Comendo	14:54:04	14:54:06	00:00:02	00:00:01	00:00:03	00:05:00
T1	181	17	114	2011-10-24	14:53:41	AA	Alerta (ativo)	14:54:07	14:54:11	00:00:04	00:00:01	00:00:05	00:08:20
T1	181	17	114	2011-10-24	14:53:41	TES	Recompensa	14:54:12	14:54:13	00:00:01	00:00:01	00:00:02	00:03:20
T1	181	17	114	2011-10-24	14:53:41	C	Comendo	14:54:14	14:54:24	00:00:10	00:00:01	00:00:11	00:18:20
T1	181	17	114	2011-10-24	14:53:41	AA	Alerta (ativo)	14:54:25	14:54:25	00:00:00	00:00:01	00:00:01	00:01:40
T1	181	17	114	2011-10-24	14:53:41	TES	Recompensa	14:54:26	14:54:27	00:00:01	00:00:01	00:00:02	00:03:20
T1	181	17	114	2011-10-24	14:53:41	C	Comendo	14:54:28	14:54:35	00:00:07	00:00:01	00:00:08	00:13:20
T1	181	17	114	2011-10-24	14:53:41	AA	Alerta (ativo)	14:54:36	14:54:40	00:00:04	00:00:01	00:00:05	00:08:20
T1	181	17	114	2011-10-24	14:53:41	TES	Recompensa	14:54:41	14:54:42	00:00:01	00:00:01	00:00:02	00:03:20
T1	181	17	114	2011-10-24	14:53:41	C	Comendo	14:54:43	14:54:46	00:00:03	00:00:01	00:00:04	00:06:40
T1	181	17	114	2011-10-24	14:53:41	AA	Alerta (ativo)	14:54:47	14:54:57	00:00:10	00:00:01	00:00:11	00:18:20
T1	181	17	114	2011-10-24	14:53:41	TES	Teste falso	14:54:58	14:54:59	00:00:01	00:00:01	00:00:02	00:03:20
T1	181	17	114	2011-10-24	14:53:41	SH	Sham	14:55:00	14:55:02	00:00:02	00:00:01	00:00:03	00:05:00
T1	181	17	114	2011-10-24	14:53:41	AA	Alerta (ativo)	14:55:03	14:55:08	00:00:05	00:00:01	00:00:06	00:10:00
T1	181	17	114	2011-10-24	14:53:41	IS	Farejando vizinho	14:55:09	14:55:10	00:00:01	00:00:01	00:00:02	00:03:20
T1	181	17	114	2011-10-24	14:53:41	AA	Alerta (ativo)	14:55:11	14:55:11	00:00:00	00:00:01	00:00:01	00:01:40
T1	181	17	114	2011-10-24	14:53:41	TES	Teste falso	14:55:12	14:55:13	00:00:01	00:00:01	00:00:02	00:03:20
T1	181	17	114	2011-10-24	14:53:41	SH	Sham	14:55:14	14:55:20	00:00:06	00:00:01	00:00:07	00:11:40
T1	181	17	114	2011-10-24	14:53:41	AA	Alerta (ativo)	14:55:21	14:55:25	00:00:04	00:00:01	00:00:05	00:08:20
T1	181	17	114	2011-10-24	14:53:41	TES	Teste falso	14:55:26	14:55:27	00:00:01	00:00:01	00:00:02	00:03:20
T1	181	17	114	2011-10-24	14:53:41	SH	Sham	14:55:28	14:55:32	00:00:04	00:00:01	00:00:05	00:08:20
T1	181	17	114	2011-10-24	14:53:41	AA	Alerta (ativo)	14:55:33	14:55:35	00:00:02	00:00:01	00:00:03	00:05:00
T1	181	17	114	2011-10-24	14:53:41	EX	Farejando	14:55:36	14:55:38	00:00:02	00:00:01	00:00:03	00:05:00
T1	181	17	114	2011-10-24	14:53:41	AA	Alerta (ativo)	14:55:39	14:55:41	00:00:02	00:00:01	00:00:03	00:05:00
T1	181	17	114	2011-10-24	14:53:41	TES	Teste falso	14:55:42	14:55:43	00:00:01	00:00:01	00:00:02	00:03:20
T1	181	17	114	2011-10-24	14:53:41	SH	Sham	14:55:44	14:55:47	00:00:03	00:00:01	00:00:04	00:06:40
T1	181	17	114	2011-10-24	14:53:41	AA	Alerta (ativo)	14:55:48	14:55:52	00:00:04	00:00:01	00:00:05	00:08:20
T1	181	17	114	2011-10-24	14:53:41	SH	Sham	14:55:53	14:55:55	00:00:02	00:00:01	00:00:03	00:05:00
T1	181	17	114	2011-10-24	14:53:41	AA	Alerta (ativo)	14:55:56	14:55:57	00:00:01	00:00:01	00:00:02	00:03:20
T1	181	17	114	2011-10-24	14:53:41	TES	Teste falso	14:55:58	14:55:59	00:00:01	00:00:01	00:00:02	00:03:20
T1	181	17	114	2011-10-24	14:53:41	SH	Sham	14:56:00	14:56:04	00:00:04	00:00:01	00:00:05	00:08:20
T1	181	17	114	2011-10-24	14:53:41	AA	Alerta (ativo)	14:56:05	14:56:12	00:00:07	00:00:01	00:00:08	00:13:20
T1	181	17	114	2011-10-24	14:53:41	TES	Teste falso	14:56:13	14:56:14	00:00:01	00:00:01	00:00:02	00:03:20
T1	181	17	114	2011-10-24	14:53:41	SH	Sham	14:56:15	14:56:18	00:00:03	00:00:01	00:00:04	00:06:40
T1	181	17	114	2011-10-24	14:53:41	AA	Alerta (ativo)	14:56:19	14:56:22	00:00:03	00:00:01	00:00:04	00:06:40
T1	181	17	114	2011-10-24	14:53:41	LAM	Lambendo alça (E)	14:56:23	14:56:24	00:00:01	00:00:01	00:00:02	00:03:20
T1	181	17	114	2011-10-24	14:53:41	TES	Teste falso	14:56:25	14:56:26	00:00:01	00:00:01	00:00:02	00:03:20
T1	181	17	114	2011-10-24	14:53:41	SH	Sham	14:56:27	14:56:32	00:00:05	00:00:01	00:00:06	00:10:00
T1	181	17	114	2011-10-24	14:53:41	AA	Alerta (ativo)	14:56:33	14:56:36	00:00:03	00:00:01	00:00:04	00:06:40
T1	181	17	114	2011-10-24	14:53:41	M	Manutenção	14:56:37	14:56:38	00:00:01	00:00:01	00:00:02	00:03:20
T1	181	17	114	2011-10-24	14:53:41	SH	Sham	14:56:39	14:56:41	00:00:02	00:00:01	00:00:03	00:05:00
T1	181	17	114	2011-10-24	14:53:41	TES	Teste falso	14:56:42	14:56:43	00:00:01	00:00:01	00:00:02	00:03:20
T1	181	17	114	2011-10-24	14:53:41	AA	Alerta (ativo)	14:56:44	14:56:45	00:00:01	00:00:01	00:00:02	00:03:20
T1	181	17	114	2011-10-24	14:53:41	SH	Sham	14:56:46	14:56:50	00:00:04	00:00:01	00:00:05	00:08:20
T1	181	17	114	2011-10-24	14:53:41	AA	Alerta (ativo)	14:56:51	14:56:58	00:00:07	00:00:01	00:00:08	00:13:20
T1	181	17	114	2011-10-24	14:53:41	SH	Sham	14:56:59	14:57:00	00:00:01	00:00:01	00:00:02	00:03:20
T1	181	17	114	2011-10-24	14:53:41	AA	Alerta (ativo)	14:57:01	14:57:12	00:00:11	00:00:01	00:00:12	00:20:00
T1	181	17	114	2011-10-24	14:53:41	SH	Sham	14:57:13	14:57:17	00:00:04	00:00:01	00:00:05	00:08:20
T1	181	17	114	2011-10-24	14:53:41	AA	Alerta (ativo)	14:57:18	14:57:20	00:00:02	00:00:01	00:00:03	00:05:00
T1	181	17	114	2011-10-24	14:53:41	SH	Sham	14:57:21	14:57:23	00:00:02	00:00:01	00:00:03	00:05:00
T1	181	17	114	2011-10-24	14:53:41	EX	Farejando	14:57:24	14:57:25	00:00:01	00:00:01	00:00:02	00:03:20
T1	181	17	114	2011-10-24	14:53:41	AA	Alerta (ativo)	14:57:26	14:57:37	00:00:11	00:00:01	00:00:12	00:20:00
T1	181	17	114	2011-10-24	14:53:41	SH	Sham	14:57:38	14:57:41	00:00:03	00:00:01	00:00:04	00:06:40
T1	181	17	114	2011-10-24	14:53:41	AA	Alerta (ativo)	14:57:42	14:57:47	00:00:05	00:00:01	00:00:06	00:10:00
T1	181	17	114	2011-10-24	14:53:41	SH	Sham	14:57:48	14:57:53	00:00:05	00:00:01	00:00:06	00:10:00
T1	181	17	114	2011-10-24	14:53:41	AA	Alerta (ativo)	14:57:54	14:58:02	00:00:08	00:00:01	00:00:09	00:15:00
T1	181	17	114	2011-10-24	14:53:41	SH	Sham	14:58:03	14:58:06	00:00:03	00:00:01	00:00:04	00:06:40
T1	181	17	114	2011-10-24	14:53:41	AA	Alerta (ativo)	14:58:07	14:58:11	00:00:04	00:00:01	00:00:05	00:08:20
T1	181	17	114	2011-10-24	14:53:41	SH	Sham	14:58:12	14:58:13	00:00:01	00:00:01	00:00:02	00:03:20
T1	181	17	114	2011-10-24	14:53:41	AA	Alerta (ativo)	14:58:14	14:58:22	00:00:08	00:00:01	00:00:09	00:15:00
T1	181	17	114	2011-10-24	14:53:41	SH	Sham	14:58:23	14:58:29	00:00:06	00:00:01	00:00:07	00:11:40
T1	181	17	114	2011-10-24	14:53:41	AA	Alerta (ativo)	14:58:30	14:58:32	00:00:02	00:00:01	00:00:03	00:05:00
T1	181	17	114	2011-10-24	14:53:41	EX	Farejando	14:58:33	14:58:34	00:00:01	00:00:01	00:00:02	00:03:20
T1	181	17	114	2011-10-24	14:53:41	AA	Alerta (ativo)	14:58:35	14:58:40	00:00:05	00:00:01	00:00:06	00:10:00
T1	181	17	114	2011-10-24	14:53:41	SH	Sham	14:58:41	14:58:44	00:00:03	00:00:01	00:00:04	00:06:40
T1	181	17	114	2011-10-24	14:53:41	AP	Alerta (passivo)	14:58:45	14:58:49	00:00:04	00:00:01	00:00:05	00:08:20
T1	181	17	114	2011-10-24	14:53:41	AA	Alerta (ativo)	15:58:50	15:59:02	00:00:12	00:00:01	00:00:13	00:21:40
T1	181	17	114	2011-10-24	14:53:41	SH	Sham	14:58:03	14:58:05	00:00:02	00:00:01	00:00:03	00:05:00
T1	181	17	114	2011-10-24	14:53:41	AP	Alerta (passivo)	14:58:06	14:58:35	00:00:29	00:00:01	00:00:30	00:50:00
T1	181	17	114	2011-10-24	14:53:41	SH	Sham	14:59:36	14:59:39	00:00:03	00:00:01	00:00:04	00:06:40
T1	181	17	114	2011-10-24	14:53:41	AA	Alerta (ativo)	14:59:40	14:59:41	00:00:01	00:00:00	00:00:01	00:01:40
T2	181	17	*	2011-10-03	15:11:32	AP	Alerta (passivo)	15:11:33	15:11:34	00:00:01	00:00:01	00:00:02	00:03:20
T2	181	17	*	2011-10-03	15:11:32	AC	Aceno cabeça	15:11:35	15:11:36	00:00:01	00:00:01	00:00:02	00:03:20
T2	181	17	*	2011-10-03	15:11:32	AP	Alerta (passivo)	15:11:37	15:11:44	00:00:07	00:00:01	00:00:08	00:13:20
T2	181	17	*	2011-10-03	15:11:32	AA	Alerta (ativo)	15:11:45	15:11:48	00:00:03	00:00:01	00:00:04	00:06:40
T2	181	17	*	2011-10-03	15:11:32	TES	Recompensa	15:11:49	15:11:50	00:00:01	00:00:01	00:00:02	00:03:20
T2	181	17	*	2011-10-03	15:11:32	C	Comendo	15:11:51	15:11:57	00:00:06	00:00:01	00:00:07	00:11:40
T2	181	17	*	2011-10-03	15:11:32	AC	Aceno cabeça	15:11:58	15:12:01	00:00:03	00:00:01	00:00:04	00:06:40
T2	181	17	*	2011-10-03	15:11:32	AA	Alerta (ativo)	15:12:02	15:12:03	00:00:01	00:00:01	00:00:02	00:03:20
T2	181	17	*	2011-10-03	15:11:32	TES	Recompensa	15:12:04	15:12:05	00:00:01	00:00:01	00:00:02	00:03:20
T2	181	17	*	2011-10-03	15:11:32	C	Comendo	15:12:06	15:12:08	00:00:02	00:00:01	00:00:03	00:05:00
T2	181	17	*	2011-10-03	15:11:32	AC	Aceno cabeça	15:12:09	15:12:11	00:00:02	00:00:01	00:00:03	00:05:00
T2	181	17	*	2011-10-03	15:11:32	AA	Alerta (ativo)	15:12:12	15:12:15	00:00:03	00:00:01	00:00:04	00:06:40
T2	181	17	*	2011-10-03	15:11:32	AC	Aceno cabeça	15:12:16	15:12:18	00:00:02	00:00:01	00:00:03	00:05:00
T2	181	17	*	2011-10-03	15:11:32	TES	Recompensa	15:12:19	15:12:20	00:00:01	00:00:01	00:00:02	00:03:20
T2	181	17	*	2011-10-03	15:11:32	C	Comendo	15:12:21	15:12:24	00:00:03	00:00:01	00:00:04	00:06:40
T2	181	17	*	2011-10-03	15:11:32	AC	Aceno cabeça	15:12:25	15:12:28	00:00:03	00:00:01	00:00:04	00:06:40
T2	181	17	*	2011-10-03	15:11:32	AA	Alerta (ativo)	15:12:29	15:12:30	00:00:01	00:00:01	00:00:02	00:03:20
T2	181	17	*	2011-10-03	15:11:32	AC	Aceno cabeça	15:12:31	15:12:32	00:00:01	00:00:01	00:00:02	00:03:20
T2	181	17	*	2011-10-03	15:11:32	TES	Recompensa	15:12:33	15:12:34	00:00:01	00:00:01	00:00:02	00:03:20
T2	181	17	*	2011-10-03	15:11:32	C	Comendo	15:12:35	15:12:39	00:00:04	00:00:01	00:00:05	00:08:20
T2	181	17	*	2011-10-03	15:11:32	AC	Aceno cabeça	15:12:40	15:12:43	00:00:03	00:00:01	00:00:04	00:06:40
T2	181	17	*	2011-10-03	15:11:32	AA	Alerta (ativo)	15:12:44	15:12:47	00:00:03	00:00:01	00:00:04	00:06:40
T2	181	17	*	2011-10-03	15:11:32	TES	Teste falso	15:12:48	15:12:49	00:00:01	00:00:01	00:00:02	00:03:20
T2	181	17	*	2011-10-03	15:11:32	AC	Aceno cabeça	15:12:50	15:13:00	00:00:10	00:00:01	00:00:11	00:18:20
T2	181	17	*	2011-10-03	15:11:32	AA	Alerta (ativo)	15:13:01	15:13:03	00:00:02	00:00:01	00:00:03	00:05:00
T2	181	17	*	2011-10-03	15:11:32	TES	Teste falso	15:13:04	15:13:05	00:00:01	00:00:01	00:00:02	00:03:20
T2	181	17	*	2011-10-03	15:11:32	SH	Sham	15:13:06	15:13:09	00:00:03	00:00:01	00:00:04	00:06:40
T2	181	17	*	2011-10-03	15:11:32	AA	Alerta (ativo)	15:13:10	15:13:17	00:00:07	00:00:01	00:00:08	00:13:20
T2	181	17	*	2011-10-03	15:11:32	TES	Teste falso	15:13:18	15:13:19	00:00:01	00:00:01	00:00:02	00:03:20
T2	181	17	*	2011-10-03	15:11:32	SH	Sham	15:13:20	15:13:23	00:00:03	00:00:01	00:00:04	00:06:40
T2	181	17	*	2011-10-03	15:11:32	AA	Alerta (ativo)	15:13:24	15:13:31	00:00:07	00:00:01	00:00:08	00:13:20
T2	181	17	*	2011-10-03	15:11:32	TES	Teste falso	15:13:32	15:13:33	00:00:01	00:00:01	00:00:02	00:03:20
T2	181	17	*	2011-10-03	15:11:32	SH	Sham	15:13:34	15:13:37	00:00:03	00:00:01	00:00:04	00:06:40
T2	181	17	*	2011-10-03	15:11:32	AA	Alerta (ativo)	15:13:38	15:13:47	00:00:09	00:00:01	00:00:10	00:16:40
T2	181	17	*	2011-10-03	15:11:32	TES	Teste falso	15:13:48	15:13:49	00:00:01	00:00:01	00:00:02	00:03:20
T2	181	17	*	2011-10-03	15:11:32	TES	Teste falso	15:13:50	15:13:57	00:00:07	00:00:01	00:00:08	00:13:20
T2	181	17	*	2011-10-03	15:11:32	AA	Alerta (ativo)	15:13:58	15:14:03	00:00:05	00:00:01	00:00:06	00:10:00
T2	181	17	*	2011-10-03	15:11:32	TES	Teste falso	15:14:04	15:14:05	00:00:01	00:00:01	00:00:02	00:03:20
T2	181	17	*	2011-10-03	15:11:32	SH	Sham	15:14:06	15:14:08	00:00:02	00:00:01	00:00:03	00:05:00
T2	181	17	*	2011-10-03	15:11:32	AA	Alerta (ativo)	15:14:09	15:14:16	00:00:07	00:00:01	00:00:08	00:13:20
T2	181	17	*	2011-10-03	15:11:32	TES	Teste falso	15:14:17	15:14:18	00:00:01	00:00:01	00:00:02	00:03:20
T2	181	17	*	2011-10-03	15:11:32	SH	Sham	15:14:19	15:14:25	00:00:06	00:00:01	00:00:07	00:11:40
T2	181	17	*	2011-10-03	15:11:32	AP	Alerta (passivo)	15:14:26	15:14:31	00:00:05	00:00:01	00:00:06	00:10:00
T2	181	17	*	2011-10-03	15:11:32	TES	Teste falso	15:14:32	15:14:33	00:00:01	00:00:01	00:00:02	00:03:20
T2	181	17	*	2011-10-03	15:11:32	SH	Sham	15:14:34	15:14:36	00:00:02	00:00:01	00:00:03	00:05:00
T2	181	17	*	2011-10-03	15:11:32	AP	Alerta (passivo)	15:47:37	15:47:42	00:00:05	00:00:01	00:00:06	00:10:00
T2	181	17	*	2011-10-03	15:11:32	AA	Alerta (ativo)	15:14:43	15:14:47	00:00:04	00:00:01	00:00:05	00:08:20
T2	181	17	*	2011-10-03	15:11:32	AP	Alerta (passivo)	15:14:48	15:14:50	00:00:02	00:00:01	00:00:03	00:05:00
T2	181	17	*	2011-10-03	15:11:32	SH	Sham	15:14:51	15:14:57	00:00:06	00:00:01	00:00:07	00:11:40
T2	181	17	*	2011-10-03	15:11:32	AP	Alerta (passivo)	15:14:58	15:15:09	00:00:11	00:00:01	00:00:12	00:20:00
T2	181	17	*	2011-10-03	15:11:32	SH	Sham	15:15:10	15:15:14	00:00:04	00:00:01	00:00:05	00:08:20
T2	181	17	*	2011-10-03	15:11:32	AP	Alerta (passivo)	15:15:15	15:15:25	00:00:10	00:00:01	00:00:11	00:18:20
T2	181	17	*	2011-10-03	15:11:32	MOV	Locomoção	15:15:26	15:15:32	00:00:06	00:00:01	00:00:07	00:11:40
T2	181	17	*	2011-10-03	15:11:32	SH	Sham	15:15:33	15:15:39	00:00:06	00:00:01	00:00:07	00:11:40
T2	181	17	*	2011-10-03	15:11:32	AP	Alerta (passivo)	15:15:40	15:15:42	00:00:02	00:00:01	00:00:03	00:05:00
T2	181	17	*	2011-10-03	15:11:32	SH	Sham	15:15:43	15:15:46	00:00:03	00:00:01	00:00:04	00:06:40
T2	181	17	*	2011-10-03	15:11:32	AP	Alerta (passivo)	15:15:47	15:15:51	00:00:04	00:00:01	00:00:05	00:08:20
T2	181	17	*	2011-10-03	15:11:32	SH	Sham	15:15:52	15:15:54	00:00:02	00:00:01	00:00:03	00:05:00
T2	181	17	*	2011-10-03	15:11:32	AA	Alerta (ativo)	15:15:55	15:15:57	00:00:02	00:00:01	00:00:03	00:05:00
T2	181	17	*	2011-10-03	15:11:32	SH	Sham	15:15:58	15:16:07	00:00:09	00:00:01	00:00:10	00:16:40
T2	181	17	*	2011-10-03	15:11:32	AA	Alerta (ativo)	15:16:08	15:16:13	00:00:05	00:00:01	00:00:06	00:10:00
T2	181	17	*	2011-10-03	15:11:32	AP	Alerta (passivo)	15:16:14	15:16:18	00:00:04	00:00:01	00:00:05	00:08:20
T2	181	17	*	2011-10-03	15:11:32	SH	Sham	15:16:19	15:16:24	00:00:05	00:00:01	00:00:06	00:10:00
T2	181	17	*	2011-10-03	15:11:32	EX	Farejando	15:16:25	15:16:26	00:00:01	00:00:01	00:00:02	00:03:20
T2	181	17	*	2011-10-03	15:11:32	AP	Alerta (passivo)	15:16:27	15:16:28	00:00:01	00:00:01	00:00:02	00:03:20
T2	181	17	*	2011-10-03	15:11:32	SH	Sham	15:16:29	15:16:31	00:00:02	00:00:01	00:00:03	00:05:00
T2	181	17	*	2011-10-03	15:11:32	AP	Alerta (passivo)	15:16:32	15:16:37	00:00:05	00:00:01	00:00:06	00:10:00
T2	181	17	*	2011-10-03	15:11:32	SH	Sham	15:16:38	15:16:41	00:00:03	00:00:01	00:00:04	00:06:40
T2	181	17	*	2011-10-03	15:11:32	AP	Alerta (passivo)	15:16:42	15:16:48	00:00:06	00:00:01	00:00:07	00:11:40
T2	181	17	*	2011-10-03	15:11:32	SH	Sham	15:16:49	15:16:51	00:00:02	00:00:01	00:00:03	00:05:00
T2	181	17	*	2011-10-03	15:11:32	AP	Alerta (passivo)	15:16:52	15:17:01	00:00:09	00:00:01	00:00:10	00:16:40
T2	181	17	*	2011-10-03	15:11:32	EX	Farejando	15:17:02	15:17:04	00:00:02	00:00:01	00:00:03	00:05:00
T2	181	17	*	2011-10-03	15:11:32	MOV	Locomoção	15:17:05	15:17:08	00:00:03	00:00:01	00:00:04	00:06:40
T2	181	17	*	2011-10-03	15:11:32	EX	Farejando	15:17:09	15:17:33	00:00:24	00:00:00	00:00:24	00:40:00
T3	181	17	114	2011-09-02	14:44:39	AP	Alerta (passivo)	14:44:39	14:44:57	00:00:18	00:00:01	00:00:19	00:31:40
T3	181	17	114	2011-09-02	14:44:39	TES	Recompensa	14:44:58	14:44:59	00:00:01	00:00:01	00:00:02	00:03:20
T3	181	17	114	2011-09-02	14:44:39	C	Comendo	14:45:00	14:45:04	00:00:04	00:00:01	00:00:05	00:08:20
T3	181	17	114	2011-09-02	14:44:39	AA	Alerta (ativo)	14:45:05	14:45:12	00:00:07	00:00:01	00:00:08	00:13:20
T3	181	17	114	2011-09-02	14:44:39	TES	Recompensa	14:45:13	14:45:14	00:00:01	00:00:01	00:00:02	00:03:20
T3	181	17	114	2011-09-02	14:44:39	C	Comendo	14:45:15	14:45:21	00:00:06	00:00:01	00:00:07	00:11:40
T3	181	17	114	2011-09-02	14:44:39	AA	Alerta (ativo)	14:45:22	14:45:24	00:00:02	00:00:01	00:00:03	00:05:00
T3	181	17	114	2011-09-02	14:44:39	TES	Recompensa	14:45:25	14:45:26	00:00:01	00:00:01	00:00:02	00:03:20
T3	181	17	114	2011-09-02	14:44:39	C	Comendo	14:45:27	14:45:36	00:00:09	00:00:01	00:00:10	00:16:40
T3	181	17	114	2011-09-02	14:44:39	AA	Alerta (ativo)	14:45:37	14:45:38	00:00:01	00:00:01	00:00:02	00:03:20
T3	181	17	114	2011-09-02	14:44:39	TES	Recompensa	14:45:39	14:45:40	00:00:01	00:00:01	00:00:02	00:03:20
T3	181	17	114	2011-09-02	14:44:39	C	Comendo	14:45:41	14:45:47	00:00:06	00:00:01	00:00:07	00:11:40
T3	181	17	114	2011-09-02	14:44:39	AA	Alerta (ativo)	14:45:48	14:45:51	00:00:03	00:00:01	00:00:04	00:06:40
T3	181	17	114	2011-09-02	14:44:39	TES	Recompensa	14:45:52	14:45:53	00:00:01	00:00:01	00:00:02	00:03:20
T3	181	17	114	2011-09-02	14:44:39	C	Comendo	14:45:54	14:46:01	00:00:07	00:00:01	00:00:08	00:13:20
T3	181	17	114	2011-09-02	14:44:39	AA	Alerta (ativo)	14:46:02	14:46:08	00:00:06	00:00:01	00:00:07	00:11:40
T3	181	17	114	2011-09-02	14:44:39	C	Comendo	14:46:09	14:46:20	00:00:11	00:00:01	00:00:12	00:20:00
T3	181	17	114	2011-09-02	14:44:39	AA	Alerta (ativo)	14:46:21	14:46:23	00:00:02	00:00:01	00:00:03	00:05:00
T3	181	17	114	2011-09-02	14:44:39	TES	Recompensa	14:46:24	14:46:25	00:00:01	00:00:01	00:00:02	00:03:20
T3	181	17	114	2011-09-02	14:44:39	C	Comendo	14:46:26	14:46:35	00:00:09	00:00:01	00:00:10	00:16:40
T3	181	17	114	2011-09-02	14:44:39	AA	Alerta (ativo)	14:46:36	14:46:37	00:00:01	00:00:01	00:00:02	00:03:20
T3	181	17	114	2011-09-02	14:44:39	TES	Recompensa	14:46:38	14:46:39	00:00:01	00:00:01	00:00:02	00:03:20
T3	181	17	114	2011-09-02	14:44:39	C	Comendo	14:46:40	14:46:47	00:00:07	00:00:01	00:00:08	00:13:20
T3	181	17	114	2011-09-02	14:44:39	M	Manutenção	14:46:48	14:46:49	00:00:01	00:00:01	00:00:02	00:03:20
T3	181	17	114	2011-09-02	14:44:39	SH	Sham	14:46:50	14:46:57	00:00:07	00:00:01	00:00:08	00:13:20
T3	181	17	114	2011-09-02	14:44:39	AA	Alerta (ativo)	14:46:58	14:47:01	00:00:03	00:00:01	00:00:04	00:06:40
T3	181	17	114	2011-09-02	14:44:39	AC	Aceno cabeça	14:47:02	14:47:03	00:00:01	00:00:01	00:00:02	00:03:20
T3	181	17	114	2011-09-02	14:44:39	AA	Alerta (ativo)	14:47:04	14:47:05	00:00:01	00:00:01	00:00:02	00:03:20
T3	181	17	114	2011-09-02	14:44:39	SH	Sham	14:47:06	14:47:08	00:00:02	00:00:01	00:00:03	00:05:00
T3	181	17	114	2011-09-02	14:44:39	AP	Alerta (passivo)	14:47:09	14:47:12	00:00:03	00:00:01	00:00:04	00:06:40
T3	181	17	114	2011-09-02	14:44:39	SH	Sham	14:47:13	14:47:14	00:00:01	00:00:01	00:00:02	00:03:20
T3	181	17	114	2011-09-02	14:44:39	AA	Alerta (ativo)	14:47:15	14:47:16	00:00:01	00:00:01	00:00:02	00:03:20
T3	181	17	114	2011-09-02	14:44:39	SH	Sham	14:47:17	14:47:32	00:00:15	00:00:01	00:00:16	00:26:40
T3	181	17	114	2011-09-02	14:44:39	AP	Alerta (passivo)	14:47:33	14:47:34	00:00:01	00:00:01	00:00:02	00:03:20
T3	181	17	114	2011-09-02	14:44:39	AA	Alerta (ativo)	14:47:35	14:47:44	00:00:09	00:00:01	00:00:10	00:16:40
T3	181	17	114	2011-09-02	14:44:39	M	Manutenção	14:47:45	14:47:46	00:00:01	00:00:01	00:00:02	00:03:20
T3	181	17	114	2011-09-02	14:44:39	AA	Alerta (ativo)	14:47:47	14:47:48	00:00:01	00:00:01	00:00:02	00:03:20
T3	181	17	114	2011-09-02	14:44:39	SH	Sham	14:47:49	14:47:53	00:00:04	00:00:01	00:00:05	00:08:20
T3	181	17	114	2011-09-02	14:44:39	AA	Alerta (ativo)	14:47:54	14:47:59	00:00:05	00:00:01	00:00:06	00:10:00
T3	181	17	114	2011-09-02	14:44:39	MOV	Movimentação	14:48:00	14:48:02	00:00:02	00:00:01	00:00:03	00:05:00
T3	181	17	114	2011-09-02	14:44:39	EX	Farejando	14:48:03	14:48:12	00:00:09	00:00:01	00:00:10	00:16:40
T3	181	17	114	2011-09-02	14:44:39	EX	Forrageando	14:48:13	14:48:14	00:00:01	00:00:01	00:00:02	00:03:20
T3	181	17	114	2011-09-02	14:44:39	MOV	Movimentação	14:48:15	14:48:18	00:00:03	00:00:01	00:00:04	00:06:40
T3	181	17	114	2011-09-02	14:44:39	SH	Sham	14:48:19	14:48:24	00:00:05	00:00:01	00:00:06	00:10:00
T3	181	17	114	2011-09-02	14:44:39	EX	Farejando	14:48:25	14:48:28	00:00:03	00:00:01	00:00:04	00:06:40
T3	181	17	114	2011-09-02	14:44:39	AA	Alerta (ativo)	14:48:29	14:48:32	00:00:03	00:00:01	00:00:04	00:06:40
T3	181	17	114	2011-09-02	14:44:39	SH	Sham	14:48:33	14:48:37	00:00:04	00:00:01	00:00:05	00:08:20
T3	181	17	114	2011-09-02	14:44:39	MOR	Mordendo corda	14:48:38	14:48:42	00:00:04	00:00:01	00:00:05	00:08:20
T3	181	17	114	2011-09-02	14:44:39	AP	Alerta (passivo)	14:48:43	14:48:44	00:00:01	00:00:01	00:00:02	00:03:20
T3	181	17	114	2011-09-02	14:44:39	SH	Sham	14:48:45	14:48:48	00:00:03	00:00:01	00:00:04	00:06:40
T3	181	17	114	2011-09-02	14:44:39	AP	Alerta (passivo)	14:48:49	14:48:52	00:00:03	00:00:01	00:00:04	00:06:40
T3	181	17	114	2011-09-02	14:44:39	IS	Farejando vizinho	14:48:53	14:48:57	00:00:04	00:00:01	00:00:05	00:08:20
T3	181	17	114	2011-09-02	14:44:39	SH	Sham	14:48:58	14:49:04	00:00:06	00:00:01	00:00:07	00:11:40
T3	181	17	114	2011-09-02	14:44:39	MOV	Movimentação	14:49:05	14:49:07	00:00:02	00:00:01	00:00:03	00:05:00
T3	181	17	114	2011-09-02	14:44:39	SH	Sham	14:49:08	14:49:11	00:00:03	00:00:01	00:00:04	00:06:40
T3	181	17	114	2011-09-02	14:44:39	AA	Alerta (ativo)	14:49:12	14:49:17	00:00:05	00:00:01	00:00:06	00:10:00
T3	181	17	114	2011-09-02	14:44:39	MOV	Locomoção	14:49:18	14:49:21	00:00:03	00:00:01	00:00:04	00:06:40
T3	181	17	114	2011-09-02	14:44:39	M	Manutenção	14:49:22	14:49:24	00:00:02	00:00:01	00:00:03	00:05:00
T3	181	17	114	2011-09-02	14:44:39	AA	Alerta (ativo)	14:49:25	14:49:29	00:00:04	00:00:01	00:00:05	00:08:20
T3	181	17	114	2011-09-02	14:44:39	PI	Parado inativo	14:49:30	14:50:39	00:01:09	00:00:00	00:01:09	01:55:00
T1	114	18	181	2011-09-02	14:44:39	AA	Alerta (ativo)	14:44:39	14:44:49	00:00:10	00:00:01	00:00:11	00:18:20
T1	114	18	181	2011-09-02	14:44:39	WE	Weaving	14:44:50	14:44:51	00:00:01	00:00:01	00:00:02	00:03:20
T1	114	18	181	2011-09-02	14:44:39	AA	Alerta (ativo)	14:44:52	14:44:53	00:00:01	00:00:01	00:00:02	00:03:20
T1	114	18	181	2011-09-02	14:44:39	TES	Recompensa	14:44:54	14:44:56	00:00:02	00:00:01	00:00:03	00:05:00
T1	114	18	181	2011-09-02	14:44:39	C	Comendo	14:44:57	14:45:02	00:00:05	00:00:01	00:00:06	00:10:00
T1	114	18	181	2011-09-02	14:44:39	AC	Aceno cabeça	14:45:03	14:45:05	00:00:02	00:00:01	00:00:03	00:05:00
T1	114	18	181	2011-09-02	14:44:39	SH	Sham	14:45:06	14:45:08	00:00:02	00:00:01	00:00:03	00:05:00
T1	114	18	181	2011-09-02	14:44:39	AA	Alerta (ativo)	14:45:09	14:45:10	00:00:01	00:00:01	00:00:02	00:03:20
T1	114	18	181	2011-09-02	14:44:39	TES	Recompensa	14:45:11	14:45:12	00:00:01	00:00:01	00:00:02	00:03:20
T1	114	18	181	2011-09-02	14:44:39	C	Comendo	14:45:13	14:45:18	00:00:05	00:00:01	00:00:06	00:10:00
T1	114	18	181	2011-09-02	14:44:39	AA	Alerta (ativo)	14:45:19	14:45:23	00:00:04	00:00:01	00:00:05	00:08:20
T1	114	18	181	2011-09-02	14:44:39	TES	Recompensa	14:45:24	14:45:25	00:00:01	00:00:01	00:00:02	00:03:20
T1	114	18	181	2011-09-02	14:44:39	C	Comendo	14:45:26	14:45:31	00:00:05	00:00:01	00:00:06	00:10:00
T1	114	18	181	2011-09-02	14:44:39	AC	Aceno cabeça	14:45:32	14:45:34	00:00:02	00:00:01	00:00:03	00:05:00
T1	114	18	181	2011-09-02	14:44:39	AA	Alerta (ativo)	14:45:35	14:45:37	00:00:02	00:00:01	00:00:03	00:05:00
T1	114	18	181	2011-09-02	14:44:39	TES	Recompensa	14:45:38	14:45:38	00:00:00	00:00:01	00:00:01	00:01:40
T1	114	18	181	2011-09-02	14:44:39	C	Comendo	14:45:39	14:45:43	00:00:04	00:00:01	00:00:05	00:08:20
T1	114	18	181	2011-09-02	14:44:39	AC	Aceno cabeça	14:45:44	14:45:46	00:00:02	00:00:01	00:00:03	00:05:00
T1	114	18	181	2011-09-02	14:44:39	SH	Sham	14:45:47	14:45:48	00:00:01	00:00:01	00:00:02	00:03:20
T1	114	18	181	2011-09-02	14:44:39	AA	Alerta (ativo)	14:45:49	14:45:51	00:00:02	00:00:01	00:00:03	00:05:00
T1	114	18	181	2011-09-02	14:44:39	TES	Teste falso	14:45:52	14:45:53	00:00:01	00:00:01	00:00:02	00:03:20
T1	114	18	181	2011-09-02	14:44:39	SH	Sham	14:45:54	14:46:00	00:00:06	00:00:01	00:00:07	00:11:40
T1	114	18	181	2011-09-02	14:44:39	AA	Alerta (ativo)	14:46:01	14:46:05	00:00:04	00:00:01	00:00:05	00:08:20
T1	114	18	181	2011-09-02	14:44:39	SH	Sham	14:46:06	14:46:07	00:00:01	00:00:01	00:00:02	00:03:20
T1	114	18	181	2011-09-02	14:44:39	TES	Teste falso	14:46:08	14:46:10	00:00:02	00:00:01	00:00:03	00:05:00
T1	114	18	181	2011-09-02	14:44:39	SH	Sham	14:46:11	14:46:18	00:00:07	00:00:01	00:00:08	00:13:20
T1	114	18	181	2011-09-02	14:44:39	AA	Alerta (ativo)	14:46:19	14:46:23	00:00:04	00:00:01	00:00:05	00:08:20
T1	114	18	181	2011-09-02	14:44:39	TES	Teste falso	14:46:24	14:46:25	00:00:01	00:00:01	00:00:02	00:03:20
T1	114	18	181	2011-09-02	14:44:39	SH	Sham	14:46:26	14:46:28	00:00:02	00:00:01	00:00:03	00:05:00
T1	114	18	181	2011-09-02	14:44:39	AC	Aceno cabeça	14:46:29	14:46:34	00:00:05	00:00:01	00:00:06	00:10:00
T1	114	18	181	2011-09-02	14:44:39	AA	Alerta (ativo)	14:46:35	14:46:36	00:00:01	00:00:01	00:00:02	00:03:20
T1	114	18	181	2011-09-02	14:44:39	TES	Teste falso	14:46:37	14:46:38	00:00:01	00:00:01	00:00:02	00:03:20
T1	114	18	181	2011-09-02	14:44:39	AA	Alerta (ativo)	14:46:39	14:46:42	00:00:03	00:00:01	00:00:04	00:06:40
T1	114	18	181	2011-09-02	14:44:39	SH	Sham	14:46:43	14:46:50	00:00:07	00:00:01	00:00:08	00:13:20
T1	114	18	181	2011-09-02	14:44:39	AC	Aceno cabeça	14:46:51	14:46:57	00:00:06	00:00:01	00:00:07	00:11:40
T1	114	18	181	2011-09-02	14:44:39	SH	Sham	14:46:58	14:47:00	00:00:02	00:00:01	00:00:03	00:05:00
T1	114	18	181	2011-09-02	14:44:39	AP	Alerta (passivo)	14:47:01	14:47:03	00:00:02	00:00:01	00:00:03	00:05:00
T1	114	18	181	2011-09-02	14:44:39	M	Manutenção	14:47:04	14:47:07	00:00:03	00:00:01	00:00:04	00:06:40
T1	114	18	181	2011-09-02	14:44:39	AC	Aceno cabeça	14:47:08	14:47:11	00:00:03	00:00:01	00:00:04	00:06:40
T1	114	18	181	2011-09-02	14:44:39	SH	Sham	14:47:12	14:47:14	00:00:02	00:00:01	00:00:03	00:05:00
T1	114	18	181	2011-09-02	14:44:39	AP	Alerta (passivo)	14:47:15	14:47:16	00:00:01	00:00:01	00:00:02	00:03:20
T1	114	18	181	2011-09-02	14:44:39	SH	Sham	14:47:17	14:47:18	00:00:01	00:00:01	00:00:02	00:03:20
T1	114	18	181	2011-09-02	14:44:39	AC	Aceno cabeça	14:47:19	14:47:20	00:00:01	00:00:01	00:00:02	00:03:20
T1	114	18	181	2011-09-02	14:44:39	SH	Sham	14:47:21	14:47:23	00:00:02	00:00:01	00:00:03	00:05:00
T1	114	18	181	2011-09-02	14:44:39	LAM	Lambendo parede	14:47:24	14:47:25	00:00:01	00:00:01	00:00:02	00:03:20
T1	114	18	181	2011-09-02	14:44:39	AP	Alerta (passivo)	14:47:26	14:47:28	00:00:02	00:00:01	00:00:03	00:05:00
T1	114	18	181	2011-09-02	14:44:39	AC	Aceno cabeça	14:47:29	14:47:31	00:00:02	00:00:01	00:00:03	00:05:00
T1	114	18	181	2011-09-02	14:44:39	WE	Weaving	14:47:32	14:47:34	00:00:02	00:00:01	00:00:03	00:05:00
T1	114	18	181	2011-09-02	14:44:39	AP	Alerta (passivo)	14:47:35	14:47:38	00:00:03	00:00:01	00:00:04	00:06:40
T1	114	18	181	2011-09-02	14:44:39	SH	Sham	14:47:39	14:47:42	00:00:03	00:00:01	00:00:04	00:06:40
T1	114	18	181	2011-09-02	14:44:39	AA	Alerta (ativo)	14:47:43	14:47:49	00:00:06	00:00:01	00:00:07	00:11:40
T1	114	18	181	2011-09-02	14:44:39	M	Manutenção	14:47:50	14:47:53	00:00:03	00:00:01	00:00:04	00:06:40
T1	114	18	181	2011-09-02	14:44:39	AA	Alerta (ativo)	14:47:54	14:47:57	00:00:03	00:00:01	00:00:04	00:06:40
T1	114	18	181	2011-09-02	14:44:39	AP	Alerta (passivo)	14:47:58	14:47:59	00:00:01	00:00:01	00:00:02	00:03:20
T1	114	18	181	2011-09-02	14:44:39	SH	Sham	14:48:00	14:48:02	00:00:02	00:00:01	00:00:03	00:05:00
T1	114	18	181	2011-09-02	14:44:39	AP	Alerta (passivo)	14:48:03	14:48:04	00:00:01	00:00:01	00:00:02	00:03:20
T1	114	18	181	2011-09-02	14:44:39	AC	Aceno cabeça	14:48:05	14:48:11	00:00:06	00:00:01	00:00:07	00:11:40
T1	114	18	181	2011-09-02	14:44:39	SH	Sham	14:48:12	14:48:18	00:00:06	00:00:01	00:00:07	00:11:40
T1	114	18	181	2011-09-02	14:44:39	AC	Aceno cabeça	14:48:19	14:48:28	00:00:09	00:00:01	00:00:10	00:16:40
T1	114	18	181	2011-09-02	14:44:39	AA	Alerta (ativo)	14:48:29	14:48:31	00:00:02	00:00:01	00:00:03	00:05:00
T1	114	18	181	2011-09-02	14:44:39	AC	Aceno cabeça	14:48:32	14:48:34	00:00:02	00:00:01	00:00:03	00:05:00
T1	114	18	181	2011-09-02	14:44:39	AP	Alerta (passivo)	14:48:35	14:48:46	00:00:11	00:00:01	00:00:12	00:20:00
T1	114	18	181	2011-09-02	14:44:39	AA	Alerta (ativo)	14:48:47	14:48:48	00:00:01	00:00:01	00:00:02	00:03:20
T1	114	18	181	2011-09-02	14:44:39	AC	Aceno cabeça	14:48:49	14:48:50	00:00:01	00:00:01	00:00:02	00:03:20
T1	114	18	181	2011-09-02	14:44:39	SH	Sham	14:48:51	14:48:52	00:00:01	00:00:01	00:00:02	00:03:20
T1	114	18	181	2011-09-02	14:44:39	IS	Farejando vizinho	14:48:53	14:48:54	00:00:01	00:00:01	00:00:02	00:03:20
T1	114	18	181	2011-09-02	14:44:39	CAG	Interação agonística	14:48:55	14:48:56	00:00:01	00:00:01	00:00:02	00:03:20
T1	114	18	181	2011-09-02	14:44:39	SH	Sham	14:48:57	14:49:02	00:00:05	00:00:01	00:00:06	00:10:00
T1	114	18	181	2011-09-02	14:44:39	AA	Alerta (ativo)	14:49:03	14:49:06	00:00:03	00:00:01	00:00:04	00:06:40
T1	114	18	181	2011-09-02	14:44:39	MOV	Locomoção	14:49:07	14:49:11	00:00:04	00:00:01	00:00:05	00:08:20
T1	114	18	181	2011-09-02	14:44:39	C	Comendo	14:49:12	14:49:52	00:00:40	00:00:01	00:00:41	01:08:20
T1	114	18	181	2011-09-02	14:44:39	MOV	Locomoção	14:49:53	14:49:59	00:00:06	00:00:01	00:00:07	00:11:40
T1	114	18	181	2011-09-02	14:44:39	AC	Aceno cabeça	14:50:00	14:50:02	00:00:02	00:00:01	00:00:03	00:05:00
T1	114	18	181	2011-09-02	14:44:39	C	Comendo	14:50:03	14:50:08	00:00:05	00:00:01	00:00:06	00:10:00
T1	114	18	181	2011-09-02	14:44:39	AC	Aceno cabeça	14:50:09	14:50:10	00:00:01	00:00:01	00:00:02	00:03:20
T1	114	18	181	2011-09-02	14:44:39	AA	Alerta (ativo)	14:50:11	14:50:14	00:00:03	00:00:01	00:00:04	00:06:40
T1	114	18	181	2011-09-02	14:44:39	AC	Aceno cabeça	14:50:15	14:50:17	00:00:02	00:00:01	00:00:03	00:05:00
T1	114	18	181	2011-09-02	14:44:39	SH	Sham	14:50:18	14:50:26	00:00:08	00:00:01	00:00:09	00:15:00
T1	114	18	181	2011-09-02	14:44:39	MOV	Locomoção	14:50:27	14:50:31	00:00:04	00:00:01	00:00:05	00:08:20
T1	114	18	181	2011-09-02	14:44:39	C	Comendo	14:50:32	14:50:39	00:00:07	00:00:00	00:00:07	00:11:40
T2	114	18	*	2011-09-12	10:36:36	AA	Alerta (ativo)	10:36:36	10:36:39	00:00:03	00:00:01	00:00:04	00:06:40
T2	114	18	*	2011-09-12	10:36:36	AC	Aceno cabeça	10:36:40	10:36:43	00:00:03	00:00:01	00:00:04	00:06:40
T2	114	18	*	2011-09-12	10:36:36	WE	Weaving	10:36:44	10:36:50	00:00:06	00:00:01	00:00:07	00:11:40
T2	114	18	*	2011-09-12	10:36:36	TES	Recompensa	10:36:51	10:36:52	00:00:01	00:00:01	00:00:02	00:03:20
T2	114	18	*	2011-09-12	10:36:36	C	Comendo	10:36:53	10:37:00	00:00:07	00:00:01	00:00:08	00:13:20
T2	114	18	*	2011-09-12	10:36:36	AA	Alerta (ativo)	10:37:01	10:37:06	00:00:05	00:00:01	00:00:06	00:10:00
T2	114	18	*	2011-09-12	10:36:36	TES	Recompensa	10:37:07	10:37:08	00:00:01	00:00:01	00:00:02	00:03:20
T2	114	18	*	2011-09-12	10:36:36	C	Comendo	10:37:09	10:37:16	00:00:07	00:00:01	00:00:08	00:13:20
T2	114	18	*	2011-09-12	10:36:36	WE	Weaving	10:37:17	10:37:18	00:00:01	00:00:01	00:00:02	00:03:20
T2	114	18	*	2011-09-12	10:36:36	AP	Alerta (passivo)	10:37:19	10:37:20	00:00:01	00:00:01	00:00:02	00:03:20
T2	114	18	*	2011-09-12	10:36:36	TES	Recompensa	10:37:21	10:37:22	00:00:01	00:00:01	00:00:02	00:03:20
T2	114	18	*	2011-09-12	10:36:36	C	Comendo	10:37:23	10:37:29	00:00:06	00:00:01	00:00:07	00:11:40
T2	114	18	*	2011-09-12	10:36:36	WE	Weaving	10:37:30	10:37:33	00:00:03	00:00:01	00:00:04	00:06:40
T2	114	18	*	2011-09-12	10:36:36	AP	Alerta (passivo)	10:37:34	10:37:36	00:00:02	00:00:01	00:00:03	00:05:00
T2	114	18	*	2011-09-12	10:36:36	TES	Recompensa	10:37:37	10:37:38	00:00:01	00:00:01	00:00:02	00:03:20
T2	114	18	*	2011-09-12	10:36:36	C	Comendo	10:37:39	10:37:44	00:00:05	00:00:01	00:00:06	00:10:00
T2	114	18	*	2011-09-12	10:36:36	AA	Alerta (ativo)	10:37:45	10:37:47	00:00:02	00:00:01	00:00:03	00:05:00
T2	114	18	*	2011-09-12	10:36:36	TES	Teste falso	10:37:48	10:37:49	00:00:01	00:00:01	00:00:02	00:03:20
[truncated: 7,402 more rows]
