# Supplementary material for: Personality, abnormal behaviour, and health: An evaluation of the welfare of police horses
Source: PLoS One. 2018 Sep 5;13(9):e0202750. doi: 10.1371/journal.pone.0202750 (PMC6124763; doi:10.1371/journal.pone.0202750)
Supplement: S2 Table — (XLSX) [file pone.0202750.s003.xlsx]

## Sheet: Questionarios
Atributos	Ativo				Agressivo				Confiante				Curioso				Tranquilo				Inseguro				Irritável				Oportunista				Brincalhão				Preguiçoso				Sociável				Teimoso				Inteligente
	Avaliadores				Avaliadores				Avaliadores				Avaliadores				Avaliadores				Avaliadores				Avaliadores				Avaliadores				Avaliadores				Avaliadores				Avaliadores				Avaliadores				Avaliadores
Cavalo	1	2	3	M	1	2	3	M	1	2	3	M	1	2	3	M	1	2	3	M	1	2	3	M	1	2	3	M	1	2	3	M	1	2	3	M	1	2	3	M	1	2	3	M	1	2	3	M	1
254	5	7	5	*	3	2	3	*	5	5	4	*	5	6	4	*	5	4	3	*	3	3	3	*	5	3	2	*	5	6	5	*	6	5	5	*	2	2	2	*	5	3	4	*	3	4	3	*	6
221	6	6	7	*	3	4	5	*	5	4	4	*	5	6	5	*	3	3	4	*	2	4	3	*	6	3	5	*	5	7	6	*	5	6	6	*	2	3	2	*	4	3	4	*	3	5	2	*	6
178	6	6	6	4	4	1	5	1	4	5	5	6	4	6	6	5	5	4	2	7	4	3	2	5	3	3	4	1	5	6	5	5	4	5	5	4	3	2	2	1	5	5	3	5	3	4	3	1	5
856	4	6	6	*	2	2	4	*	4	5	4	*	4	2	5	*	6	5	6	*	5	2	3	*	2	2	6	*	4	6	4	*	4	4	3	*	5	2	3	*	6	5	4	*	2	2	3	*	5
125	6	6	5	6	3	2	4	1	5	4	4	5	4	3	5	4	4	4	3	7	2	3	2	6	3	3	3	7	4	6	4	3	4	3	4	5	2	3	3	1	5	5	5	6	2	4	3	6	5
26	5	6	4	4	2	1	2	1	6	5	4	7	4	2	4	4	5	5	3	4	4	3	5	1	4	2	2	1	4	6	5	4	3	3	4	2	2	4	2	1	6	3	4	6	2	3	3	1	5
949	5	6	5	1	1	2	4	3	7	5	3	4	4	3	6	4	7	6	2	1	3	2	4	6	3	2	6	4	4	6	6	7	3	3	4	3	4	2	2	2	7	5	2	6	2	2	3	5	6
998	5	7	7	5	4	2	6	3	6	5	4	5	5	5	5	5	3	5	1	6	5	2	3	4	5	2	6	3	4	6	6	5	3	4	4	7	3	2	2	3	5	5	1	6	4	2	2	4	5
964	5	5	3	1	1	1	4	3	5	4	4	7	4	3	3	5	6	6	3	5	4	2	3	1	2	2	3	2	4	6	4	2	3	3	2	5	4	2	4	1	7	4	3	4	2	3	4	1	5
40	5	5	5	3	2	1	6	4	5	5	6	2	4	2	6	2	6	6	4	3	3	2	2	4	3	2	6	2	4	5	4	5	4	3	2	5	3	2	4	3	6	5	3	6	2	2	3	5	5
181	6	7	7	5	6	2	4	1	6	6	2	5	5	6	6	4	2	2	1	2	2	2	3	6	6	5	6	2	6	7	6	1	2	6	6	6	2	2	1	1	4	5	3	6	6	5	6	1	6
82	4	6	6	1	3	2	5	1	5	5	5	6	4	2	6	2	5	6	2	4	4	2	4	7	2	2	4	4	4	7	6	4	4	3	5	2	5	2	2	1	6	5	5	6	3	2	2	7	5
228	4	5	5	6	2	2	2	2	5	4	4	6	4	5	5	7	6	5	1	6	4	3	3	4	3	2	3	1	3	6	5	1	4	3	4	7	5	4	2	6	6	4	5	6	4	3	2	5	4
14	4	5	4	7	2	3	2	7	4	5	4	5	3	5	3	5	6	5	1	4	4	2	3	7	3	3	2	7	4	7	4	7	3	4	5	4	4	2	3	1	6	4	4	7	3	3	2	6	4
80	5	7	5	4	2	2	4	4	5	6	4	2	4	6	6	3	6	3	3	5	3	2	3	6	3	3	4	2	4	7	4	4	2	4	5	5	2	2	3	1	6	4	4	6	3	5	2	1	5
127	5	6	6	6	3	3	6	5	4	6	5	6	4	4	5	6	5	3	3	2	2	2	3	4	2	3	6	4	6	7	5	6	4	4	3	2	2	2	2	1	2	3	2	3	5	5	4	5	4
137	6	7	6	7	6	6	5	2	6	6	2	5	5	5	6	4	2	1	2	3	2	1	1	7	6	6	3	4	6	7	7	7	4	7	4	3	2	2	3	1	2	3	4	5	6	6	1	4	6
7	4	5	5	1	1	2	5	1	6	5	4	6	5	2	6	3	7	6	3	7	4	2	4	4	2	2	6	2	5	5	3	2	4	2	2	2	3	5	4	1	6	6	4	6	2	2	2	1	5
83	5	6	7	5	1	2	2	2	5	5	5	7	4	3	7	6	6	5	4	7	5	2	2	6	4	2	3	1	5	6	7	7	5	3	6	6	4	2	2	3	6	5	6	6	2	2	2	1	5
91	5	7	6	4	3	3	2	2	4	6	6	3	5	4	6	7	4	3	4	7	4	3	3	5	4	3	2	1	5	7	5	1	4	4	6	2	5	2	2	2	4	2	6	2	3	3	2	3	5
86	5	6	6	3	2	1	5	4	4	6	4	4	4	2	5	4	6	7	3	4	2	2	4	5	3	1	6	5	4	6	4	6	4	2	2	3	2	2	6	5	6	3	1	2	3	2	2	5	4
37	4	6	3	6	2	2	4	6	6	5	4	3	4	2	5	4	6	5	3	6	2	2	3	5	2	2	4	4	4	6	3	2	4	3	3	2	2	2	4	3	7	5	4	6	2	2	2	2	5
159	4	6	5	5	5	3	4	1	2	6	5	4	4	5	4	4	5	6	1	6	6	3	4	4	4	3	6	1	6	7	3	7	4	5	4	7	6	3	4	2	3	6	6	7	6	2	4	1	5
114	5	7	6	1	2	2	4	7	5	5	6	1	4	5	4	7	6	4	4	1	5	3	4	1	3	5	3	7	3	6	3	1	4	5	5	7	2	5	3	1	6	5	5	4	3	6	2	4	5
133	4	7	3	5	2	4	3	2	4	5	2	3	3	6	3	4	5	4	4	6	4	4	4	6	3	5	4	4	3	7	4	2	3	6	3	5	6	4	6	2	6	3	3	5	3	4	3	6	4
85	5	7	6	4	1	3	3	1	6	6	6	5	5	5	5	6	7	5	6	7	2	3	3	7	3	3	2	7	4	6	5	1	3	3	3	3	2	3	2	4	6	6	5	5	4	3	3	3	5
99	5	7	5	7	2	3	4	7	4	6	3	5	5	6	4	4	6	6	6	4	3	3	6	4	3	4	5	4	4	6	4	4	5	5	3	5	2	5	3	4	6	6	4	3	2	3	3	5	4
767	4	6	4	2	2	3	6	1	6	5	4	6	4	4	4	6	6	6	3	6	4	3	3	2	4	2	6	3	5	5	3	1	4	4	2	4	3	2	3	1	5	5	2	6	5	3	3	1	4
231	5	6	6	*	2	3	3	*	6	5	4	*	4	5	6	*	6	6	3	*	5	5	3	*	2	6	4	*	5	6	4	*	3	5	5	*	4	4	2	*	6	5	4	*	5	4	2	*	6
188	7	6	7	*	7	6	4	*	3	5	3	*	7	5	6	*	3	7	3	*	3	6	3	*	6	6	5	*	7	6	6	*	7	5	3	*	1	6	2	*	4	5	2	*	6	5	4	*	7
968	7	7	7	7	4	2	6	3	7	7	4	4	6	6	5	6	3	2	1	5	6	1	3	3	7	3	6	4	7	6	6	4	5	3	3	6	1	1	2	1	6	5	1	5	4	2	3	2	7
138	4	7	5	4	4	3	3	2	5	6	4	1	5	5	6	5	5	5	5	7	3	6	4	2	6	3	4	3	4	6	5	1	5	3	3	7	2	3	3	1	6	5	5	4	3	3	3	3	5
109	2	7	4	7	2	3	5	6	4	6	4	3	4	5	4	2	6	6	2	3	4	5	3	2	2	4	5	1	3	6	1	6	3	5	2	5	5	3	3	1	6	6	1	4	4	3	4	2	4
33	2	3	5	3	1	1	6	1	2	3	4	5	3	4	5	3	6	5	6	7	4	3	4	2	3	2	5	1	5	5	4	1	5	4	2	4	3	4	3	6	2	2	2	7	3	3	4	1	4
223	5	6	4	5	3	3	3	3	4	4	4	4	4	3	6	6	5	6	3	7	5	4	4	2	4	3	6	1	5	6	5	2	3	6	5	3	6	3	2	2	6	5	3	5	5	4	1	1	4
216	7	7	7	7	2	3	3	1	5	5	5	7	4	3	6	6	6	5	4	4	4	3	3	5	2	2	6	6	6	7	6	4	6	5	6	2	2	2	1	2	6	5	6	2	4	4	3	1	6
227	7	7	6	7	3	4	2	1	4	3	6	4	6	5	6	6	6	4	4	3	3	4	3	7	2	3	2	4	6	6	6	4	4	4	4	6	6	5	3	2	4	6	6	2	3	4	2	4	6
234	3	6	4	4	1	1	2	1	5	5	5	5	5	5	6	3	6	5	3	7	3	4	3	3	5	4	1	1	5	6	4	3	6	5	5	7	4	5	2	5	4	4	6	7	4	5	2	5	5
184	7	7	5	7	1	2	3	2	6	6	6	6	7	7	6	5	4	4	4	2	3	2	3	1	2	2	4	3	7	7	2	7	7	7	4	6	2	2	3	1	5	6	4	6	6	5	2	3	7
168	6	6	7	1	5	5	5	3	2	3	4	7	3	2	6	1	2	3	2	6	7	6	3	7	6	6	5	5	6	6	5	4	4	3	4	1	3	4	3	2	2	2	4	6	6	5	4	5	6
48	4	7	5	6	1	2	3	1	5	6	3	6	5	5	4	7	5	6	5	7	3	3	6	1	5	3	3	1	5	6	4	4	4	4	5	7	4	3	4	4	6	6	4	7	4	3	6	4	5
24	4	7	5	4	2	5	3	2	6	4	3	2	4	5	4	4	6	5	4	5	5	6	5	7	1	6	3	7	4	6	5	4	5	4	4	4	5	3	3	1	6	3	5	2	5	5	3	6	5
25	3	7	7	*	1	2	2	*	4	6	3	*	5	6	7	*	7	6	3	*	4	6	4	*	1	3	3	*	7	6	7	*	5	5	4	*	6	3	2	*	7	6	4	*	5	6	2	*	6
991	6	7	5	3	5	2	5	5	7	6	4	2	5	6	5	3	4	6	3	1	4	2	3	1	6	3	5	1	6	6	5	4	3	3	3	1	4	4	3	3	4	6	4	1	6	2	4	6	4
889	5	7	6	2	2	1	4	5	6	7	4	6	4	4	4	5	7	7	7	5	4	4	5	5	2	2	2	6	5	6	5	3	5	4	4	2	3	4	2	1	6	6	6	5	4	2	1	4	6
887	5	7	4	1	2	2	4	2	5	6	5	6	4	6	3	6	6	6	6	6	5	2	4	2	2	2	4	4	6	6	4	1	4	2	3	1	4	3	3	1	7	2	4	3	4	2	3	1	5
757	5	7	4	4	2	2	5	2	7	6	6	5	5	5	5	5	7	6	7	7	2	2	2	5	2	2	3	4	7	6	3	5	4	3	3	4	4	3	1	2	7	6	2	6	2	3	2	2	6
[truncated: 24 more columns]

## Sheet: objeto novo
	PA	PI	A	L	MA	RE	BU	FaE	LbE	MeL	MR	OE	IC	FL	EX	CA	IS	CAG	C	B	M	O	Total
159	2	0	3	1	0	0	0	13	2	14	3	0	13	0	0	7	0	0	0	0	0	2	60
228	6	0	7	0	0	0	0	1	0	4	0	3	22	0	14	3	0	0	0	0	0	0	60
25	4	0	28	2	0	0	0	3	0	0	0	0	9	0	4	3	0	0	3	0	3	1	60
757	26	0	20	1	1	2	0	6	0	0	1	0	0	0	1	0	0	0	0	0	0	2	60
108	26	0	20	1	1	2	0	6	0	0	1	0	0	0	1	0	0	0	0	0	0	2	60
138	0	0	8	1	0	0	0	3	2	14	7	4	16	0	2	2	0	0	0	0	0	1	60
178	0	0	20	6	6	0	0	10	0	0	0	0	4	0	10	3	0	0	0	0	1	0	60
991	28	0	7	1	1	0	0	0	0	0	0	1	0	0	21	0	0	0	0	0	1	0	60
964	44	3	2	0	0	0	0	6	0	3	0	0	0	0	0	0	0	0	0	0	2	0	60
127	12	0	14	2	1	0	0	2	0	0	1	9	14	0	0	1	0	2	0	0	0	2	60
14	0	0	6	1	2	0	0	17	0	8	5	1	12	0	7	0	0	0	0	0	1	0	60
125	1	0	8	5	0	0	0	3	0	6	2	0	13	0	6	2	0	0	13	0	0	1	60
26	0	0	13	7	7	0	0	2	0	0	0	1	0	0	12	0	0	0	16	2	0	0	60
216	1	0	30	2	0	0	0	0	0	1	4	2	0	0	3	10	0	0	1	0	1	5	60
968	19	0	15	1	0	0	0	9	0	0	0	0	7	0	1	4	0	0	0	0	4	0	60
85	17	0	21	1	1	0	0	6	0	0	0	0	0	3	5	2	0	0	0	0	4	0	60
48	1	0	12	3	1	0	0	5	0	0	0	3	0	0	15	14	0	0	0	0	3	3	60
856	0	0	16	4	1	0	0	11	0	8	0	0	0	0	6	0	7	1	0	0	6	0	60
82	0	0	9	1	0	0	0	7	0	7	2	0	13	1	5	5	0	0	8	0	1	1	60
181	0	0	6	0	0	0	0	8	0	15	12	0	0	0	11	0	0	0	7	0	0	1	60
7	0	0	6	3	2	0	0	8	0	3	4	0	1	0	8	0	0	0	20	3	1	1	60
234	0	0	13	5	0	0	0	1	0	11	6	1	9	0	6	4	0	0	0	0	3	1	60
137	5	0	4	0	1	0	0	12	0	5	0	0	30	0	2	0	0	0	0	0	0	1	60
133	8	0	15	3	0	0	0	6	0	0	0	0	0	0	14	2	0	0	9	2	1	0	60
33	14	0	27	3	1	0	0	6	0	0	0	0	1	0	6	0	1	1	0	0	0	0	60
887	27	10	6	6	0	0	0	6	0	0	0	0	0	0	3	0	0	0	2	0	0	0	60
37	6	0	7	2	1	0	0	6	0	0	4	0	2	0	8	21	0	0	3	0	0	0	60
184	5	0	18	4	0	0	0	1	0	3	3	0	15	0	3	3	0	0	0	2	1	2	60
866	21	0	7	1	0	0	2	3	0	0	0	1	10	0	3	6	2	0	0	0	0	4	60
949	18	0	20	1	0	0	0	0	0	0	0	0	0	0	6	0	0	0	13	0	2	0	60
99	1	0	9	1	7	0	0	14	0	3	0	4	0	0	9	3	0	0	4	2	3	0	60
223	1	0	4	3	0	0	0	21	0	7	2	15	0	0	5	0	0	0	0	0	2	0	60
168	1	0	4	1	0	0	0	4	0	7	0	5	8	0	9	2	0	0	14	0	5	0	60
83	1	0	4	2	0	0	0	3	0	0	0	0	40	0	0	10	0	0	0	0	0	0	60
91	14	0	4	3	1	0	0	13	0	0	0	0	1	0	2	0	0	0	22	0	0	0	60
889	10	0	16	4	0	0	0	4	0	0	0	0	0	0	6	0	0	0	17	0	3	0	60
40	11	0	27	2	2	0	0	5	0	0	0	0	0	0	13	0	0	0	0	0	0	0	60
767	6	0	8	0	0	0	0	6	0	1	0	3	21	0	1	5	3	0	0	2	4	0	60
114	2	0	10	1	0	0	0	16	0	13	9	0	7	0	0	2	0	0	0	0	0	0	60
80	21	0	3	2	1	0	0	11	0	13	0	2	1	0	2	2	0	0	0	0	0	2	60
998	6	0	11	2	0	0	0	5	0	6	0	0	3	0	9	18	0	0	0	0	0	0	60
254	3	0	9	5	0	0	0	0	0	12	0	0	4	0	16	1	1	0	6	0	3	0	60
227	0	0	15	3	0	0	0	12	0	7	6	0	8	0	5	2	0	0	0	0	2	0	60

## Sheet: Saude
Cavalos	Cólica	Claudicação
254	0	0
221	0	0
178	0	0
856	8	0
125	2	0
26	3	0
949	8	1
998	3	0
964	1	0
40	1	1
181	0	2
82	1	0
228	0	0
14	6	0
80	0	0
127	6	1
137	0	0
7	0	1
83	11	0
91	0	0
86	6	0
37	1	0
159	0	0
114	3	0
133	2	0
85	4	0
99	1	0
767	0	0
231	0	0
188	1	0
968	2	9
138	2	1
109	3	0
33	2	1
223	0	0
216	1	0
227	0	1
234	0	0
184	1	0
168	2	3
48	6	0
24	13	0
25	0	3
991	1	0
889	0	0
887	30	1
757	0	0
